# Supplementary material for: Gut microbiota analyses of inflammatory bowel diseases from a representative Saudi population
Source: BMC Gastroenterol. 2023 Jul 28;23:258. doi: 10.1186/s12876-023-02904-2 (PMC10375692; doi:10.1186/s12876-023-02904-2)
Supplement: Supplementary file 16 — Supplementary Material 16 [file 12876_2023_2904_MOESM16_ESM.xlsx]

## Sheet: 20230508_UC_Normal_Differential
Additional File 16: Supplementary Table S4. Species Level Differential Abundance Testing. Differential Abundance Testing with the top 20 upregulated and top 20 downregulated species for UC versus normal.
O.T.U.	baseMean	log2FoldChange	lfcSE	stat	pvalue	padj	Domain	Phylum	Class	Order	Family	Genus	Species
otu211764	91.5837	31.5415	6.78264	4.65032	3.31422e-06	0.000124397	Bacteria	Bacteroidota	Bacteroidia	Bacteroidales	Prevotellaceae	Prevotellaceae_UCG-001	Marseilla_massiliensis
otu4449055	4.27156	30.9603	6.78281	4.56452	5.0065e-06	0.000173006	Bacteria	Bacteroidota	Bacteroidia	Bacteroidales	Bacteroidaceae	Bacteroides	Bacteroides_plebeius
otu229228	39.5413	30.9032	6.78265	4.55622	5.20832e-06	0.000176183	Bacteria	Bacteroidota	Bacteroidia	Bacteroidales	Prevotellaceae	Prevotellaceae_UCG-001	Marseilla_massiliensis
otu4333350	16.9959	29.9814	6.78268	4.42029	9.85703e-06	0.000305178	Bacteria	Bacteroidota	Bacteroidia	Bacteroidales	Prevotellaceae	Prevotella	Prevotella_oris
otu4404392	24.2614	29.3819	6.78267	4.3319	1.47825e-05	0.000426359	Bacteria	Firmicutes	Clostridia	Lachnospirales	Lachnospiraceae	Roseburia	Roseburia_faecis
otu1143338	13.1781	29.2826	6.78269	4.31725	1.57985e-05	0.000446996	Bacteria	Firmicutes	Negativicutes	Veillonellales-Selenomonadales	Selenomonadaceae	Selenomonas	Selenomonas_bovis
otu4420980	9.22356	29.2597	6.78272	4.31386	1.60427e-05	0.000449113	Bacteria	Bacteroidota	Bacteroidia	Bacteroidales	Prevotellaceae	Prevotella	Prevotella_copri
otu1782947	438.692	29.241	6.78264	4.31115	1.62408e-05	0.000449494	Bacteria	Bacteroidota	Bacteroidia	Bacteroidales	Bacteroidaceae	Bacteroides	Bacteroides_vulgatus
otu1060441	247.524	28.4278	6.78264	4.19127	2.77402e-05	0.000681688	Bacteria	Bacteroidota	Bacteroidia	Bacteroidales	Prevotellaceae	Prevotella	Prevotella_baroniae
otu4342220	250.016	28.0647	4.65627	6.02729	1.66733e-09	1.42765e-07	Bacteria	Bacteroidota	Bacteroidia	Bacteroidales	Prevotellaceae	Prevotella	Prevotella_oris
otu331358	8.14187	28.0311	6.78273	4.13272	3.58502e-05	0.000832454	Bacteria	Bacteroidota	Bacteroidia	Bacteroidales	Prevotellaceae	Prevotella	Prevotella_copri
otu529771	108.775	27.8766	6.78265	4.10998	3.95689e-05	0.000891759	Bacteria	Bacteroidota	Bacteroidia	Bacteroidales	Bacteroidaceae	Bacteroides	Bacteroides_coprocola
otu4469052	6.03303	27.795	6.78276	4.09789	4.16937e-05	0.000925027	Bacteria	Firmicutes	Clostridia	Lachnospirales	Lachnospiraceae	Agathobacter	[Eubacterium]_rectale
otu470241	171.418	27.7175	6.78264	4.08653	4.37865e-05	0.000949702	Bacteria	Firmicutes	Negativicutes	Veillonellales-Selenomonadales	Veillonellaceae	Dialister	Dialister_invisus
otu4309368	3.87381	27.7116	6.78283	4.08556	4.39715e-05	0.000949702	Bacteria	Bacteroidota	Bacteroidia	Bacteroidales	Prevotellaceae	Prevotella	Prevotella_copri
otu198567	7.32829	27.6265	6.78274	4.07306	4.63985e-05	0.000975409	Bacteria	Firmicutes	Clostridia	Lachnospirales	Lachnospiraceae	Agathobacter	[Eubacterium]_rectale
otu1045110	183.743	27.2316	6.3608	4.28116	1.85923e-05	0.000487492	Bacteria	Bacteroidota	Bacteroidia	Bacteroidales	Prevotellaceae	Prevotella	Prevotella_copri
otu353782	119.577	27.1302	6.78264	3.99994	6.33576e-05	0.00120975	Bacteria	Bacteroidota	Bacteroidia	Bacteroidales	Bacteroidaceae	Bacteroides	Bacteroides_sartorii
otu4175875	185.109	27.1233	6.78264	3.99893	6.36303e-05	0.00121074	Bacteria	Proteobacteria	Gammaproteobacteria	Burkholderiales	Sutterellaceae	Sutterella	Sutterella_stercoricanis
otu4347689	194.636	27.0856	6.704	4.04021	5.34036e-05	0.0010527	Bacteria	Bacteroidota	Bacteroidia	Bacteroidales	Bacteroidaceae	Bacteroides	Bacteroides_thetaiotaomicron
otu174016	152.156	27.076	4.85595	5.57583	2.46352e-08	1.58606e-06	Bacteria	Firmicutes	Negativicutes	Veillonellales-Selenomonadales	Veillonellaceae	Dialister	Dialister_invisus
otu3067225	150.849	27.0342	6.78264	3.98579	6.72559e-05	0.00126654	Bacteria	Bacteroidota	Bacteroidia	Bacteroidales	Bacteroidaceae	Bacteroides	Bacteroides_stercoris
otu185841	110.256	26.9861	6.78264	3.97871	6.92914e-05	0.00129155	Bacteria	Bacteroidota	Bacteroidia	Bacteroidales	Bacteroidaceae	Bacteroides	Bacteroides_sartorii
otu4237151	5.20942	26.6669	6.78278	3.93156	8.43966e-05	0.00149357	Bacteria	Firmicutes	Clostridia	Lachnospirales	Lachnospiraceae	Tyzzerella	Anaerotignum_lactatifermentans
otu196481	98.81	26.5447	5.42603	4.89211	9.97602e-07	4.37349e-05	Bacteria	Bacteroidota	Bacteroidia	Bacteroidales	Prevotellaceae	Prevotella	Prevotella_copri
otu4482018	2.69614	26.3872	6.78292	3.89024	0.000100146	0.00173123	Bacteria	Firmicutes	Bacilli	Lactobacillales	Lactobacillaceae	Lactobacillus	Lactobacillus_apis
otu337187	260.424	26.3397	6.78264	3.8834	0.000103007	0.00176399	Bacteria	Firmicutes	Negativicutes	Acidaminococcales	Acidaminococcaceae	Acidaminococcus	Acidaminococcus_fermentans
otu11298	71.0371	26.3293	6.78265	3.88187	0.000103657	0.00176657	Bacteria	Fusobacteriota	Fusobacteriia	Fusobacteriales	Leptotrichiaceae	Sneathia	Sneathia_sanguinegens
otu848950	152.288	26.2765	6.78264	3.87408	0.00010703	0.00181026	Bacteria	Bacteroidota	Bacteroidia	Bacteroidales	Prevotellaceae	Prevotella	Prevotellaceae_bacterium
otu2271511	63.5485	26.2685	6.78265	3.8729	0.000107548	0.00181343	Bacteria	Firmicutes	Negativicutes	Veillonellales-Selenomonadales	Veillonellaceae	Dialister	Dialister_invisus
otu2078948	119.565	26.1559	5.71929	4.57328	4.80158e-06	0.000169272	Bacteria	Fusobacteriota	Fusobacteriia	Fusobacteriales	Fusobacteriaceae	Fusobacterium	Fusobacterium_ulcerans
otu4136472	65.1131	26.1183	6.78265	3.85075	0.000117756	0.00192703	Bacteria	Bacteroidota	Bacteroidia	Bacteroidales	Marinifilaceae	Odoribacter	Odoribacter_laneus
otu1011398	47.5102	26.1177	6.78265	3.85066	0.000117802	0.00192703	Bacteria	Bacteroidota	Bacteroidia	Bacteroidales	Prevotellaceae	Prevotella	Prevotella_baroniae
otu166334	59.2985	26.041	6.78265	3.83935	0.00012336	0.00200004	Bacteria	Firmicutes	Negativicutes	Acidaminococcales	Acidaminococcaceae	Phascolarctobacterium	Ruminococcus_sp.
otu4296416	38.5879	26.0308	6.78266	3.83784	0.000124119	0.0020012	Bacteria	Bacteroidota	Bacteroidia	Bacteroidales	Prevotellaceae	Prevotella	Prevotella_oralis
otu176940	3.27421	25.8901	6.78287	3.81699	0.00013509	0.00212426	Bacteria	Verrucomicrobiota	Verrucomicrobiae	Verrucomicrobiales	Akkermansiaceae	Akkermansia	Akkermansia_muciniphila
otu4307265	7.21159	25.8872	6.78274	3.81663	0.000135286	0.00212426	Bacteria	Firmicutes	Clostridia	Lachnospirales	Lachnospiraceae	Anaerosporobacter	Anaerosporobacter_mobilis
otu196131	44.7747	25.8656	6.78265	3.8135	0.000137013	0.00213912	Bacteria	Bacteroidota	Bacteroidia	Bacteroidales	Marinifilaceae	Odoribacter	Odoribacter_laneus
otu4369269	65.6274	25.8596	6.78265	3.81262	0.000137504	0.00214069	Bacteria	Bacteroidota	Bacteroidia	Bacteroidales	Bacteroidaceae	Bacteroides	Bacteroides_thetaiotaomicron
otu905528	194.395	25.859	5.47531	4.72284	2.32577e-06	9.30306e-05	Bacteria	Bacteroidota	Bacteroidia	Bacteroidales	Prevotellaceae	Prevotella	Prevotella_copri
otu2112006	44.4167	25.7972	6.78265	3.80341	0.000142718	0.00218821	Bacteria	Bacteroidota	Bacteroidia	Bacteroidales	Marinifilaceae	Odoribacter	Odoribacter_laneus
otu1126155	134.995	25.7897	6.78265	3.80231	0.000143352	0.00218821	Bacteria	Bacteroidota	Bacteroidia	Bacteroidales	Prevotellaceae	Prevotella	Prevotella_multisaccharivorax
otu187511	37.2565	25.7404	6.78266	3.79503	0.000147626	0.00224097	Bacteria	Firmicutes	Clostridia	Lachnospirales	Lachnospiraceae	Roseburia	Roseburia_faecis
otu3237064	62.7661	25.6929	6.78265	3.78803	0.000151846	0.00229233	Bacteria	Bacteroidota	Bacteroidia	Bacteroidales	Bacteroidaceae	Bacteroides	Bacteroides_uniformis
otu70276	72.6844	25.6888	3.805	6.75132	1.46502e-11	1.86704e-09	Bacteria	Firmicutes	Clostridia	Peptostreptococcales-Tissierellales	Peptostreptococcaceae	Clostridioides	Clostridioides_difficile
otu3168538	426.288	25.6766	3.88564	6.60806	3.89402e-11	4.26784e-09	Bacteria	Bacteroidota	Bacteroidia	Bacteroidales	Tannerellaceae	Parabacteroides	Parabacteroides_johnsonii
otu361882	104.448	25.6133	6.78265	3.77629	0.000159179	0.00237684	Bacteria	Bacteroidota	Bacteroidia	Bacteroidales	Bacteroidaceae	Bacteroides	Bacteroides_coprocola
otu185316	126.163	25.5558	3.95032	6.4693	9.84568e-11	9.99154e-09	Bacteria	Bacteroidota	Bacteroidia	Bacteroidales	Bacteroidaceae	Bacteroides	Bacteroides_ovatus
otu849162	418.553	25.5028	6.78265	3.76001	0.000169907	0.00250968	Bacteria	Bacteroidota	Bacteroidia	Bacteroidales	Bacteroidaceae	Bacteroides	Bacteroides_thetaiotaomicron
otu2272193	49.3622	25.4987	6.06059	4.20729	2.58454e-05	0.000644552	Bacteria	Bacteroidota	Bacteroidia	Bacteroidales	Bacteroidaceae	Bacteroides	Bacteroides_fragilis
otu789812	451.192	25.4951	4.08184	6.24598	4.21157e-10	3.97921e-08	Bacteria	Proteobacteria	Gammaproteobacteria	Enterobacterales	Enterobacteriaceae	Escherichia-Shigella	Escherichia_sp.
otu1105876	15.496	25.4896	3.8056	6.69793	2.11392e-11	2.5411e-09	Bacteria	Firmicutes	Negativicutes	Veillonellales-Selenomonadales	Veillonellaceae	Dialister	Dialister_micraerophilus
otu111341	43.8256	25.3981	3.32672	7.63459	2.26546e-14	7.75919e-12	Bacteria	Firmicutes	Negativicutes	Veillonellales-Selenomonadales	Veillonellaceae	Dialister	Dialister_propionicifaciens
otu780970	38.3709	25.3854	6.78266	3.7427	0.000182054	0.00262541	Bacteria	Bacteroidota	Bacteroidia	Bacteroidales	Bacteroidaceae	Bacteroides	Bacteroides_sartorii
otu676094	2594.28	25.3809	5.39801	4.7019	2.57753e-06	0.000100892	Bacteria	Proteobacteria	Gammaproteobacteria	Enterobacterales	Enterobacteriaceae	Enterobacter	Citrobacter_europaeus
otu4328013	29.1127	25.3718	6.78266	3.74069	0.000183517	0.00263957	Bacteria	Bacteroidota	Bacteroidia	Bacteroidales	Prevotellaceae	Prevotella	Prevotella_oris
otu4405360	47.364	25.3296	5.59835	4.52448	6.05429e-06	0.000199865	Bacteria	Bacteroidota	Bacteroidia	Bacteroidales	Porphyromonadaceae	Porphyromonas	Porphyromonas_asaccharolytica
otu4321657	26.4499	25.3267	6.78266	3.73403	0.000188442	0.00268224	Bacteria	Actinobacteriota	Coriobacteriia	Coriobacteriales	Atopobiaceae	Olsenella	Olsenella_umbonata
otu127309	318.391	25.2107	6.22239	4.05161	5.08658e-05	0.00103087	Bacteria	Bacteroidota	Bacteroidia	Bacteroidales	Bacteroidaceae	Bacteroides	Bacteroides_cellulosilyticus
otu738264	66.8341	25.2074	4.28794	5.87866	4.13598e-09	3.23788e-07	Bacteria	Proteobacteria	Gammaproteobacteria	Burkholderiales	Comamonadaceae	Comamonas	Comamonas_kerstersii
otu364553	109.244	25.2006	6.2207	4.05109	5.09794e-05	0.00103087	Bacteria	Bacteroidota	Bacteroidia	Bacteroidales	Bacteroidaceae	Bacteroides	Bacteroides_plebeius
otu206555	52.6432	25.1719	6.78266	3.71121	0.000206272	0.0028836	Bacteria	Bacteroidota	Bacteroidia	Bacteroidales	Bacteroidaceae	Bacteroides	Bacteroides_vulgatus
otu2108564	47.2564	25.1343	6.78266	3.70567	0.00021083	0.00293936	Bacteria	Bacteroidota	Bacteroidia	Bacteroidales	Bacteroidaceae	Bacteroides	Bacteroides_uniformis
otu715913	27.7015	25.0927	6.78266	3.69953	0.000215997	0.00299595	Bacteria	Fusobacteriota	Fusobacteriia	Fusobacteriales	Leptotrichiaceae	Sneathia	Sneathia_sanguinegens
otu4403622	20.01	25.0369	6.78267	3.6913	0.000223112	0.00305663	Bacteria	Bacteroidota	Bacteroidia	Bacteroidales	Bacteroidaceae	Bacteroides	Bacteroides_vulgatus
otu3587419	889.662	24.9897	4.46062	5.60231	2.11516e-08	1.37989e-06	Bacteria	Firmicutes	Clostridia	Clostridiales	Clostridiaceae	Clostridium_sensu_stricto_1	Clostridium_butyricum
otu584541	41.3665	24.979	6.78266	3.68277	0.00023071	0.00312943	Bacteria	Bacteroidota	Bacteroidia	Bacteroidales	Bacteroidaceae	Bacteroides	Bacteroides_uniformis
otu332919	94.1363	24.9179	6.78266	3.67376	0.000239007	0.00323398	Bacteria	Firmicutes	Bacilli	Lactobacillales	Lactobacillaceae	Lactobacillus	Lactobacillus_agilis
otu4410336	19.1031	24.8963	6.78268	3.67058	0.000242003	0.00325842	Bacteria	Bacteroidota	Bacteroidia	Bacteroidales	Prevotellaceae	Prevotella	Prevotella_oralis
otu335922	126.19	24.8906	3.08296	8.0736	6.82556e-16	4.156e-13	Bacteria	Firmicutes	Clostridia	Oscillospirales	Ruminococcaceae	Ruminococcus	Clostridiaceae_bacterium
otu24370	43.0179	24.8325	6.78266	3.66118	0.000251059	0.00335562	Bacteria	Firmicutes	Negativicutes	Veillonellales-Selenomonadales	Veillonellaceae	Megasphaera	Megasphaera_elsdenii
otu187265	25.5458	24.8109	6.78267	3.65798	0.00025421	0.00338947	Bacteria	Firmicutes	Clostridia	Lachnospirales	Lachnospiraceae	Roseburia	Roseburia_inulinivorans
otu583041	65.7086	24.7839	2.19163	11.3084	1.192e-29	6.53214e-26	Bacteria	Firmicutes	Clostridia	Lachnospirales	Lachnospiraceae	Blautia	Blautia_hansenii
otu370105	22.63	24.7293	6.78267	3.64596	0.000266396	0.00350084	Bacteria	Bacteroidota	Bacteroidia	Bacteroidales	Bacteroidaceae	Bacteroides	Bacteroides_plebeius
otu849956	63.5515	24.6566	6.34745	3.88449	0.000102545	0.00176399	Bacteria	Firmicutes	Negativicutes	Veillonellales-Selenomonadales	Veillonellaceae	Dialister	Dialister_invisus
otu139834	97.9675	24.644	6.78265	3.63338	0.000279729	0.00366726	Bacteria	Firmicutes	Bacilli	Lactobacillales	Lactobacillaceae	Lactobacillus	Lactobacillus_gasseri
otu368992	69.1322	24.591	6.72935	3.65429	0.000257891	0.0034302	Bacteria	Proteobacteria	Gammaproteobacteria	Burkholderiales	Sutterellaceae	Sutterella	Sutterella_stercoricanis
otu322337	41.2525	24.5875	2.82597	8.70056	3.3025e-18	4.52443e-15	Bacteria	Firmicutes	Clostridia	Clostridiales	Clostridiaceae	Clostridium_sensu_stricto_1	Clostridium_perfringens
otu4388215	26.7125	24.5513	6.78267	3.61971	0.00029493	0.00383044	Bacteria	Bacteroidota	Bacteroidia	Bacteroidales	Prevotellaceae	Prevotella	Prevotella_copri
otu4301001	45.3189	24.5511	6.78267	3.61968	0.000294971	0.00383044	Bacteria	Bacteroidota	Bacteroidia	Bacteroidales	Prevotellaceae	Prevotella	Prevotella_copri
otu847023	29.587	24.5219	5.99381	4.0912	4.29143e-05	0.000940681	Bacteria	Bacteroidota	Bacteroidia	Bacteroidales	Bacteroidaceae	Bacteroides	Bacteroides_fragilis
otu179598	176.248	24.5088	6.65337	3.68367	0.000229902	0.00312621	Bacteria	Bacteroidota	Bacteroidia	Bacteroidales	Bacteroidaceae	Bacteroides	Bacteroides_finegoldii
otu4469345	30.3608	24.4741	6.78267	3.60832	0.000308183	0.0039367	Bacteria	Firmicutes	Negativicutes	Acidaminococcales	Acidaminococcaceae	Acidaminococcus	Acidaminococcus_fermentans
otu4096489	16.3879	24.4509	6.78268	3.6049	0.000312269	0.00397037	Bacteria	Bacteroidota	Bacteroidia	Bacteroidales	Prevotellaceae	Prevotella	Prevotella_oris
otu1085984	47.9093	24.4315	6.78267	3.60205	0.000315717	0.00398647	Bacteria	Bacteroidota	Bacteroidia	Bacteroidales	Prevotellaceae	Prevotella	Trichuris_trichiura
otu271525	166.888	24.4231	4.59145	5.31926	1.04193e-07	5.76743e-06	Bacteria	Proteobacteria	Gammaproteobacteria	Burkholderiales	Sutterellaceae	Sutterella	Sutterellaceae_bacterium
otu191757	51.6784	24.4186	3.48675	7.00326	2.50082e-12	4.28266e-10	Bacteria	Firmicutes	Clostridia	Lachnospirales	Lachnospiraceae	Tyzzerella	Tyzzerella_sp.
otu851603	21.3582	24.4043	4.43576	5.50171	3.76131e-08	2.31595e-06	Bacteria	Firmicutes	Bacilli	Lactobacillales	Lactobacillaceae	Lactobacillus	Lactobacillus_acidophilus
otu158415	24.1181	24.3778	6.78267	3.59412	0.000325487	0.00406303	Bacteria	Proteobacteria	Gammaproteobacteria	Burkholderiales	Sutterellaceae	Sutterella	Sutturella_timonensis
otu2326149	12.7942	24.3542	6.7827	3.59064	0.000329867	0.00409903	Bacteria	Proteobacteria	Gammaproteobacteria	Pasteurellales	Pasteurellaceae	Haemophilus	Haemophilus_parainfluenzae
otu301578	18.1676	24.332	6.78268	3.58737	0.00033403	0.00413202	Bacteria	Bacteroidota	Bacteroidia	Bacteroidales	Bacteroidaceae	Bacteroides	Bacteroides_sartorii
otu180606	317.507	24.3319	6.74917	3.60517	0.000311947	0.00397037	Bacteria	Bacteroidota	Bacteroidia	Bacteroidales	Bacteroidaceae	Bacteroides	Bacteroides_ovatus
otu304401	22.4724	24.318	6.78268	3.58532	0.000336668	0.00415528	Bacteria	Firmicutes	Clostridia	Lachnospirales	Lachnospiraceae	Agathobacter	[Eubacterium]_rectale
otu4437453	83.8261	24.2298	6.78267	3.5723	0.000353857	0.00432843	Bacteria	Bacteroidota	Bacteroidia	Bacteroidales	Prevotellaceae	Prevotella	Prevotella_stercorea
otu335123	16.6095	24.2148	6.78268	3.57009	0.000356861	0.00435545	Bacteria	Bacteroidota	Bacteroidia	Bacteroidales	Bacteroidaceae	Bacteroides	Bacteroides_sartorii
otu162430	16.3221	24.1981	6.78268	3.56762	0.000360235	0.0043735	Bacteria	Firmicutes	Negativicutes	Veillonellales-Selenomonadales	Veillonellaceae	Dialister	Dialister_invisus
otu1137569	149.38	24.1715	3.71752	6.50206	7.9227e-11	8.34931e-09	Bacteria	Firmicutes	Negativicutes	Veillonellales-Selenomonadales	Selenomonadaceae	Megamonas	Megamonas_funiformis
otu846127	85.7788	24.1335	3.51322	6.86935	6.44973e-12	9.70234e-10	Bacteria	Bacteroidota	Bacteroidia	Bacteroidales	Tannerellaceae	Parabacteroides	Parabacteroides_johnsonii
otu4478339	22.0441	24.0752	3.4105	7.05915	1.67528e-12	2.96147e-10	Bacteria	Firmicutes	Bacilli	Lactobacillales	Enterococcaceae	Enterococcus	Enterococcus_durans
otu316438	46.7495	24.044	6.78268	3.54491	0.00039275	0.00470749	Bacteria	Firmicutes	Bacilli	Lactobacillales	Lactobacillaceae	Lactobacillus	Lactobacillus_agilis
otu222433	87.3042	24.037	6.78267	3.54389	0.000394275	0.00470749	Bacteria	Firmicutes	Negativicutes	Veillonellales-Selenomonadales	Veillonellaceae	Veillonella	Veillonella_ratti
otu568118	62.9338	24.0345	6.78268	3.54351	0.000394836	0.00470749	Bacteria	Bacteroidota	Bacteroidia	Bacteroidales	Prevotellaceae	Prevotella	Prevotella_copri
otu29566	9.78249	24.0332	6.78271	3.5433	0.000395155	0.00470749	Bacteria	Fusobacteriota	Fusobacteriia	Fusobacteriales	Leptotrichiaceae	Sneathia	Sneathia_amnii
otu73771	81.7013	24.023	4.71739	5.09244	3.53481e-07	1.74511e-05	Bacteria	Proteobacteria	Gammaproteobacteria	Burkholderiales	Sutterellaceae	Sutterella	Sutterellaceae_bacterium
otu179457	10.3588	23.9785	6.78271	3.53524	0.000407407	0.00482919	Bacteria	Bacteroidota	Bacteroidia	Bacteroidales	Bacteroidaceae	Bacteroides	Bacteroides_sartorii
otu4480777	15.3796	23.9736	5.32143	4.5051	6.63419e-06	0.000216401	Bacteria	Bacteroidota	Bacteroidia	Bacteroidales	Prevotellaceae	Prevotella	Prevotella_oris
otu570230	13.3589	23.9222	6.78269	3.52694	0.000420393	0.00493309	Bacteria	Bacteroidota	Bacteroidia	Bacteroidales	Tannerellaceae	Parabacteroides	Parabacteroides_gordonii
otu589032	117.057	23.9179	4.40209	5.43329	5.53242e-08	3.19133e-06	Bacteria	Bacteroidota	Bacteroidia	Bacteroidales	Bacteroidaceae	Bacteroides	Bacteroides_thetaiotaomicron
otu4480244	5.62909	23.8987	6.78277	3.52344	0.000425977	0.0049773	Bacteria	Firmicutes	Negativicutes	Veillonellales-Selenomonadales	Veillonellaceae	Dialister	Dialister_invisus
otu4437433	17.7028	23.862	3.37289	7.07466	1.49821e-12	2.73672e-10	Bacteria	Firmicutes	Negativicutes	Veillonellales-Selenomonadales	Veillonellaceae	Dialister	Dialister_invisus
otu328617	19.6808	23.8388	6.78269	3.51465	0.000440326	0.00511226	Bacteria	Bacteroidota	Bacteroidia	Bacteroidales	Bacteroidaceae	Bacteroides	Bacteroides_uniformis
otu150050	12.5836	23.8317	6.7827	3.5136	0.000442074	0.0051217	Bacteria	Firmicutes	Clostridia	Oscillospirales	Ruminococcaceae	Ruminococcus	Ruminococcus_bicirculans
otu253954	15.8067	23.8207	5.20953	4.57253	4.81869e-06	0.000169272	Bacteria	Firmicutes	Bacilli	Lactobacillales	Lactobacillaceae	Lactobacillus	Lactobacillus_iners
otu4327034	159.428	23.8113	6.78268	3.5106	0.000447102	0.00515776	Bacteria	Bacteroidota	Bacteroidia	Bacteroidales	Prevotellaceae	Prevotella	Prevotella_copri
otu2446823	47.9736	23.8066	4.19155	5.67968	1.34948e-08	9.36096e-07	Bacteria	Bacteroidota	Bacteroidia	Bacteroidales	Bacteroidaceae	Bacteroides	Bacteroides_fragilis
otu4370864	162.685	23.7765	5.3402	4.45236	8.49309e-06	0.000267484	Bacteria	Bacteroidota	Bacteroidia	Bacteroidales	Bacteroidaceae	Bacteroides	Bacteroides_stercoris
otu3838014	8.22054	23.7591	6.78273	3.50288	0.000460254	0.00527656	Bacteria	Bacteroidota	Bacteroidia	Bacteroidales	Bacteroidaceae	Bacteroides	Bacteroides_vulgatus
otu470879	40.923	23.7477	6.23502	3.80875	0.000139669	0.00215602	Bacteria	Proteobacteria	Gammaproteobacteria	Enterobacterales	Morganellaceae	Proteus	Proteus_penneri
otu998587	23.8019	23.7472	4.55467	5.21382	1.84994e-07	9.79401e-06	Bacteria	Bacteroidota	Bacteroidia	Bacteroidales	Porphyromonadaceae	Porphyromonas	Porphyromonas_asaccharolytica
otu4225868	31.3777	23.7365	6.78269	3.49957	0.000466003	0.00533131	Bacteria	Bacteroidota	Bacteroidia	Bacteroidales	Bacteroidaceae	Bacteroides	Bacteroides_thetaiotaomicron
otu4348607	874.074	23.7247	6.78268	3.49784	0.00046904	0.00534374	Bacteria	Bacteroidota	Bacteroidia	Bacteroidales	Prevotellaceae	Prevotella	Prevotellaceae_bacterium
otu4249897	409.054	23.706	4.8657	4.87206	1.1044e-06	4.76544e-05	Bacteria	Firmicutes	Clostridia	Clostridiales	Clostridiaceae	Clostridium_sensu_stricto_1	Clostridium_butyricum
otu1733364	15.7632	23.6988	6.7827	3.49401	0.000475826	0.00539952	Bacteria	Bacteroidota	Bacteroidia	Bacteroidales	Bacteroidaceae	Bacteroides	Bacteroides_uniformis
otu329693	324.776	23.6492	6.41906	3.68422	0.000229405	0.00312621	Bacteria	Bacteroidota	Bacteroidia	Bacteroidales	Prevotellaceae	Prevotella	Prevotella_copri
otu494919	44.2918	23.6475	3.81695	6.1954	5.81388e-10	5.31001e-08	Bacteria	Bacteroidota	Bacteroidia	Bacteroidales	Porphyromonadaceae	Porphyromonas	Porphyromonas_asaccharolytica
otu339599	158.909	23.5446	6.25497	3.76415	0.000167117	0.00247514	Bacteria	Bacteroidota	Bacteroidia	Bacteroidales	Bacteroidaceae	Bacteroides	Bacteroides_fragilis
otu409786	10.1957	23.5283	6.78272	3.46886	0.000522679	0.00578246	Bacteria	Firmicutes	Clostridia	Lachnospirales	Lachnospiraceae	Agathobacter	[Eubacterium]_rectale
otu151623	10.4427	23.4994	6.78272	3.4646	0.000531021	0.00584946	Bacteria	Firmicutes	Negativicutes	Veillonellales-Selenomonadales	Veillonellaceae	Megasphaera	Megasphaera_hexanoica
otu197763	128.013	23.4974	6.78269	3.46432	0.000531575	0.00584946	Bacteria	Bacteroidota	Bacteroidia	Bacteroidales	Prevotellaceae	Prevotella	Prevotella_copri
otu181853	10.0108	23.4351	5.70559	4.10739	4.00154e-05	0.000895039	Bacteria	Firmicutes	Clostridia	Lachnospirales	Lachnospiraceae	Anaerostipes	Anaerostipes_hadrus
otu537734	12.6435	23.3515	6.04024	3.86599	0.000110639	0.00184849	Bacteria	Firmicutes	Bacilli	Lactobacillales	Lactobacillaceae	Lactobacillus	Lactobacillus_delbrueckii
otu502960	8.63778	23.3219	6.78273	3.43842	0.000585112	0.00633679	Bacteria	Bacteroidota	Bacteroidia	Bacteroidales	Prevotellaceae	Alloprevotella	Alloprevotella_tannerae
otu289983	54.012	23.3172	6.7827	3.43774	0.000586582	0.00634018	Bacteria	Bacteroidota	Bacteroidia	Bacteroidales	Prevotellaceae	Prevotella	Prevotella_copri
otu4464225	7.78523	23.2671	6.78273	3.43035	0.00060281	0.00648998	Bacteria	Firmicutes	Negativicutes	Veillonellales-Selenomonadales	Veillonellaceae	Dialister	Dialister_invisus
otu4353311	43.4124	23.2624	4.02885	5.77396	7.74279e-09	5.73385e-07	Bacteria	Bacteroidota	Bacteroidia	Bacteroidales	Bacteroidaceae	Bacteroides	Bacteroides_ovatus
otu195143	22.0001	23.2507	4.84743	4.7965	1.61466e-06	6.75445e-05	Bacteria	Firmicutes	Clostridia	Lachnospirales	Lachnospiraceae	Agathobacter	[Eubacterium]_rectale
otu2774252	17.1743	23.2369	6.78272	3.4259	0.000612767	0.00657136	Bacteria	Firmicutes	Negativicutes	Veillonellales-Selenomonadales	Veillonellaceae	Dialister	Dialister_invisus
otu844375	9.41336	23.2263	6.78273	3.42432	0.000616332	0.00659668	Bacteria	Bacteroidota	Bacteroidia	Bacteroidales	Bacteroidaceae	Bacteroides	Bacteroides_vulgatus
otu4418738	16.7273	23.2192	4.74178	4.89672	9.74496e-07	4.30664e-05	Bacteria	Firmicutes	Clostridia	Lachnospirales	Lachnospiraceae	Agathobacter	[Eubacterium]_rectale
otu2875740	29.8049	23.1452	6.78272	3.41237	0.000643997	0.00682611	Bacteria	Bacteroidota	Bacteroidia	Bacteroidales	Bacteroidaceae	Bacteroides	Bacteroides_vulgatus
otu41229	16.9458	23.0307	6.23848	3.69172	0.000222742	0.00305663	Bacteria	Proteobacteria	Gammaproteobacteria	Burkholderiales	Sutterellaceae	Sutterella	Sutterellaceae_bacterium
otu4337070	4.70647	23.0177	6.7828	3.39355	0.00068994	0.00718797	Bacteria	Bacteroidota	Bacteroidia	Bacteroidales	Dysgonomonadaceae	Dysgonomonas	Dysgonomonas_capnocytophagoides
otu856569	6.80742	22.9673	6.78276	3.38614	0.000708838	0.00737084	Bacteria	Proteobacteria	Gammaproteobacteria	Pasteurellales	Pasteurellaceae	Haemophilus	Haemophilus_parainfluenzae
otu313329	404.007	22.9085	5.28801	4.33215	1.47661e-05	0.000426359	Bacteria	Bacteroidota	Bacteroidia	Bacteroidales	Prevotellaceae	Prevotella	Trichuris_trichiura
otu301656	108.162	22.9034	6.44857	3.5517	0.000382747	0.00459968	Bacteria	Bacteroidota	Bacteroidia	Bacteroidales	Prevotellaceae	Prevotella	Trichuris_trichiura
otu276742	8.0861	22.8867	6.15037	3.72119	0.000198285	0.00279332	Bacteria	Synergistota	Synergistia	Synergistales	Synergistaceae	Cloacibacillus	Cloacibacillus_evryensis
otu184922	8.81237	22.8777	5.89002	3.88415	0.000102687	0.00176399	Bacteria	Firmicutes	Negativicutes	Veillonellales-Selenomonadales	Veillonellaceae	Dialister	Dialister_invisus
otu176094	5.21445	22.8427	6.78278	3.36774	0.000757867	0.0078066	Bacteria	Firmicutes	Clostridia	Lachnospirales	Lachnospiraceae	Anaerostipes	Anaerostipes_hadrus
otu1055711	9.81883	22.8186	4.55016	5.0149	5.30617e-07	2.47576e-05	Bacteria	Bacteroidota	Bacteroidia	Bacteroidales	Porphyromonadaceae	Porphyromonas	Porphyromonas_uenonis
otu212619	4.83775	22.8083	6.78279	3.36267	0.000771926	0.00792164	Bacteria	Firmicutes	Clostridia	Oscillospirales	Ruminococcaceae	Ruminococcus	Clostridiaceae_bacterium
otu180857	7.0366	22.7372	6.44499	3.52788	0.000418899	0.00492611	Bacteria	Firmicutes	Clostridia	Oscillospirales	Ruminococcaceae	Ruminococcus	Clostridiaceae_bacterium
otu1626804	57.2511	22.7319	6.78274	3.35144	0.000803927	0.00816274	Bacteria	Bacteroidota	Bacteroidia	Bacteroidales	Bacteroidaceae	Bacteroides	Bacteroides_stercoris
otu198550	104.961	22.6966	4.56446	4.97247	6.61043e-07	2.99381e-05	Bacteria	Firmicutes	Clostridia	Oscillospirales	Ruminococcaceae	Ruminococcus	Ruminococcus_bicirculans
otu304929	21.4988	22.6783	6.78275	3.34352	0.000827231	0.00836389	Bacteria	Bacteroidota	Bacteroidia	Bacteroidales	Bacteroidaceae	Bacteroides	Bacteroides_ovatus
otu185955	69.1121	22.6514	6.78274	3.33957	0.000839093	0.00845263	Bacteria	Bacteroidota	Bacteroidia	Bacteroidales	Bacteroidaceae	Bacteroides	Bacteroides_vulgatus
otu358239	33.3278	22.586	5.59962	4.03349	5.49555e-05	0.00107556	Bacteria	Firmicutes	Negativicutes	Veillonellales-Selenomonadales	Veillonellaceae	Veillonella	Veillonella_ratti
otu177884	6.71507	22.5529	5.14884	4.38019	1.18579e-05	0.000355088	Bacteria	Firmicutes	Clostridia	Oscillospirales	Ruminococcaceae	Ruminococcus	Clostridiaceae_bacterium
otu1614198	148.351	22.5426	6.78275	3.32351	0.000888914	0.00885681	Bacteria	Proteobacteria	Gammaproteobacteria	Enterobacterales	Enterobacteriaceae	Escherichia-Shigella	Escherichia_sp.
otu3631154	29.507	22.5031	4.72709	4.76046	1.93151e-06	7.89901e-05	Bacteria	Firmicutes	Clostridia	Lachnospirales	Lachnospiraceae	Agathobacter	[Eubacterium]_rectale
otu525239	19.1598	22.4556	6.78277	3.31068	0.000930712	0.00918973	Bacteria	Bacteroidota	Bacteroidia	Bacteroidales	Prevotellaceae	Prevotella	Prevotella_copri
otu321875	25.9174	22.4296	5.49067	4.08504	4.40689e-05	0.000949702	Bacteria	Bacteroidota	Bacteroidia	Bacteroidales	Bacteroidaceae	Bacteroides	Bacteroides_thetaiotaomicron
otu1135084	26.6886	22.3065	6.78279	3.2887	0.00100653	0.00988487	Bacteria	Bacteroidota	Bacteroidia	Bacteroidales	Bacteroidaceae	Bacteroides	Bacteroides_intestinalis
otu725198	31.8337	22.2808	5.35311	4.16221	3.1518e-05	0.000747699	Bacteria	Firmicutes	Bacilli	Lactobacillales	Lactobacillaceae	Lactobacillus	Lactobacillus_ingluviei
otu1983349	128.857	22.1259	6.78279	3.26207	0.00110603	0.0106745	Bacteria	Bacteroidota	Bacteroidia	Bacteroidales	Bacteroidaceae	Bacteroides	Bacteroides_thetaiotaomicron
otu363017	11.215	22.0303	5.77464	3.81501	0.000136177	0.00213215	Bacteria	Firmicutes	Clostridia	Lachnospirales	Lachnospiraceae	Agathobacter	[Eubacterium]_rectale
otu1033552	5.87229	21.9984	6.06003	3.63009	0.000283324	0.00370553	Bacteria	Firmicutes	Bacilli	Lactobacillales	Lactobacillaceae	Lactobacillus	Lactobacillus_iners
otu4427907	11.1233	21.985	6.78284	3.24126	0.00119001	0.0114007	Bacteria	Desulfobacterota	Desulfovibrionia	Desulfovibrionales	Desulfovibrionaceae	Desulfovibrio	Desulfovibrio_fairfieldensis
otu336769	207.993	21.9803	6.7828	3.24059	0.00119284	0.011408	Bacteria	Bacteroidota	Bacteroidia	Bacteroidales	Prevotellaceae	Prevotella	Prevotella_copri
otu113069	37.9365	21.9723	6.7828	3.23942	0.00119775	0.011435	Bacteria	Bacteroidota	Bacteroidia	Bacteroidales	Bacteroidaceae	Bacteroides	Bacteroides_coprocola
otu178928	3.53829	21.9558	6.78288	3.23694	0.00120819	0.0115146	Bacteria	Firmicutes	Clostridia	Lachnospirales	Lachnospiraceae	Roseburia	Roseburia_intestinalis
otu2680244	3.97307	21.9364	6.78286	3.23409	0.00122029	0.0115896	Bacteria	Firmicutes	Clostridia	Lachnospirales	Lachnospiraceae	Agathobacter	[Eubacterium]_rectale
otu242988	4.72704	21.9267	4.59923	4.76747	1.86556e-06	7.68666e-05	Bacteria	Campilobacterota	Campylobacteria	Campylobacterales	Campylobacteraceae	Campylobacter	Campylobacter_showae
otu306695	12.322	21.8728	6.78285	3.22472	0.00126097	0.011914	Bacteria	Bacteroidota	Bacteroidia	Bacteroidales	Prevotellaceae	Prevotella	Prevotella_stercorea
otu847242	59.3646	21.7738	6.78284	3.21013	0.00132673	0.0124708	Bacteria	Bacteroidota	Bacteroidia	Bacteroidales	Bacteroidaceae	Bacteroides	Bacteroides_thetaiotaomicron
otu4457603	27.9023	21.7314	3.19684	6.79777	1.06252e-11	1.47344e-09	Bacteria	Firmicutes	Clostridia	Lachnospirales	Lachnospiraceae	Dorea	Dorea_formicigenerans
otu297113	74.9348	21.6154	6.78286	3.18677	0.00143869	0.0134082	Bacteria	Bacteroidota	Bacteroidia	Bacteroidales	Prevotellaceae	Prevotella	Prevotella_copri
otu4405669	33.6356	21.6073	5.13601	4.20702	2.58762e-05	0.000644552	Bacteria	Firmicutes	Negativicutes	Veillonellales-Selenomonadales	Veillonellaceae	Dialister	Dialister_invisus
otu345899	48.8844	21.5294	6.78288	3.17408	0.00150313	0.0139376	Bacteria	Bacteroidota	Bacteroidia	Bacteroidales	Prevotellaceae	Prevotella	Prevotella_copri
otu1145671	30.7324	21.5128	5.75584	3.73757	0.00018581	0.00265859	Bacteria	Bacteroidota	Bacteroidia	Bacteroidales	Bacteroidaceae	Bacteroides	Bacteroides_plebeius
otu4405652	13.4454	21.3789	5.28682	4.04381	5.25893e-05	0.00104798	Bacteria	Firmicutes	Negativicutes	Veillonellales-Selenomonadales	Veillonellaceae	Dialister	Dialister_invisus
otu826042	18.1325	21.3715	6.78291	3.15078	0.00162834	0.0149219	Bacteria	Proteobacteria	Gammaproteobacteria	Enterobacterales	Morganellaceae	Proteus	bacterium_R49
otu2535521	19.3025	21.2821	3.09008	6.88721	5.68967e-12	8.90839e-10	Bacteria	Firmicutes	Clostridia	Lachnospirales	Lachnospiraceae	Lachnoclostridium	bacterium_NLAE-zl-H31
otu238820	19.571	21.1559	6.78297	3.11897	0.00181485	0.0164659	Bacteria	Proteobacteria	Gammaproteobacteria	Enterobacterales	Pectobacteriaceae	Dickeya	Klebsiella_pneumoniae
otu302075	13.0813	20.8324	4.31307	4.83005	1.36497e-06	5.79848e-05	Bacteria	Firmicutes	Bacilli	Lactobacillales	Lactobacillaceae	Lactobacillus	Lactobacillus_mucosae
otu181467	11.387	20.7975	6.78308	3.06609	0.00216881	0.0191695	Bacteria	Firmicutes	Clostridia	Lachnospirales	Lachnospiraceae	Agathobacter	[Eubacterium]_rectale
otu4281168	9.83752	20.7807	6.36728	3.26367	0.00109979	0.010667	Bacteria	Bacteroidota	Bacteroidia	Bacteroidales	Prevotellaceae	Prevotella	Prevotella_melaninogenica
otu294254	26.14	20.7707	5.42388	3.82949	0.00012841	0.00203994	Bacteria	Firmicutes	Bacilli	Lactobacillales	Streptococcaceae	Lactococcus	Lactococcus_garvieae
otu1002359	36.2262	20.7093	4.02676	5.14292	2.70497e-07	1.37252e-05	Bacteria	Firmicutes	Negativicutes	Veillonellales-Selenomonadales	Selenomonadaceae	Megamonas	Megamonas_funiformis
otu4450659	16.9418	20.6866	6.7831	3.04973	0.00229047	0.0201473	Bacteria	Bacteroidota	Bacteroidia	Bacteroidales	Bacteroidaceae	Bacteroides	Bacteroides_fragilis
otu525261	16.5591	20.581	3.74408	5.49694	3.86442e-08	2.32421e-06	Bacteria	Firmicutes	Bacilli	Lactobacillales	Streptococcaceae	Streptococcus	Streptococcus_lutetiensis
otu4438116	15.8153	20.5585	6.78314	3.03082	0.00243892	0.0212484	Bacteria	Bacteroidota	Bacteroidia	Bacteroidales	Bacteroidaceae	Bacteroides	Bacteroides_thetaiotaomicron
otu449365	96.5453	20.5264	2.97268	6.90502	5.01975e-12	8.09065e-10	Bacteria	Cyanobacteria	Cyanobacteriia	Chloroplast	Chloroplast	Chloroplast	Punica_granatum
otu128952	93.3717	19.905	6.78336	2.93438	0.00334211	0.0281765	Bacteria	Bacteroidota	Bacteroidia	Bacteroidales	Bacteroidaceae	Bacteroides	Bacteroides_thetaiotaomicron
otu298841	68.8074	19.8859	5.55039	3.58279	0.000339946	0.0041863	Bacteria	Bacteroidota	Bacteroidia	Bacteroidales	Prevotellaceae	Prevotella	Prevotella_copri
otu180889	12.3518	19.8796	4.91499	4.04469	5.23922e-05	0.00104798	Bacteria	Firmicutes	Clostridia	Lachnospirales	Lachnospiraceae	Tyzzerella	Tyzzerella_sp.
otu493391	8.39833	19.7697	6.78355	2.91436	0.00356424	0.0297745	Bacteria	Firmicutes	Bacilli	Erysipelotrichales	Erysipelotrichaceae	Faecalitalea	Absiella_argi
otu294521	10.2364	19.7467	6.78343	2.91101	0.00360259	0.0300177	Bacteria	Bacteroidota	Bacteroidia	Bacteroidales	Prevotellaceae	Prevotella	Prevotella_copri
otu301489	111.094	19.5002	6.78358	2.87461	0.00404521	0.0330862	Bacteria	Bacteroidota	Bacteroidia	Bacteroidales	Prevotellaceae	Prevotella	Trichuris_trichiura
otu357383	5.87215	19.0985	6.78394	2.81526	0.00487383	0.0390476	Bacteria	Actinobacteriota	Coriobacteriia	Coriobacteriales	Coriobacteriaceae	Collinsella	Collinsella_aerofaciens
otu581700	238.054	18.1155	5.6834	3.18743	0.00143543	0.0134006	Bacteria	Proteobacteria	Gammaproteobacteria	Enterobacterales	Enterobacteriaceae	Klebsiella	Klebsiella_oxytoca
otu1626578	51.1973	17.7922	4.98873	3.56648	0.000361804	0.0043735	Bacteria	Proteobacteria	Gammaproteobacteria	Enterobacterales	Enterobacteriaceae	Klebsiella	Klebsiella_oxytoca
otu4265589	6.31015	17.4574	6.35304	2.74788	0.00599819	0.0472951	Bacteria	Bacteroidota	Bacteroidia	Bacteroidales	Prevotellaceae	Prevotella	Prevotella_denticola
otu365496	820.693	12.6019	3.49824	3.60235	0.000315351	0.00398647	Bacteria	Bacteroidota	Bacteroidia	Bacteroidales	Bacteroidaceae	Bacteroides	Bacteroides_plebeius
otu4430728	2377.07	9.53732	2.80826	3.39617	0.000683365	0.00714597	Bacteria	Bacteroidota	Bacteroidia	Bacteroidales	Prevotellaceae	Prevotella	Prevotella_buccae
otu553611	90.9338	9.35948	2.08322	4.49279	7.02973e-06	0.000227946	Bacteria	Actinobacteriota	Actinobacteria	Bifidobacteriales	Bifidobacteriaceae	Bifidobacterium	Bifidobacterium_dentium
otu4389267	42.2555	9.28585	2.63154	3.52868	0.000417639	0.00492185	Bacteria	Firmicutes	Bacilli	Lactobacillales	Leuconostocaceae	Weissella	Weissella_confusa
otu359954	4247.85	9.24857	3.19219	2.89725	0.00376455	0.0311627	Bacteria	Firmicutes	Negativicutes	Veillonellales-Selenomonadales	Veillonellaceae	Veillonella	Veillonella_ratti
otu4432270	596.515	9.05658	2.99127	3.02767	0.00246444	0.0214367	Bacteria	Firmicutes	Bacilli	Lactobacillales	Lactobacillaceae	Lactobacillus	Lactobacillus_mucosae
otu1896944	65.3157	7.99441	2.65603	3.00991	0.00261329	0.0224817	Bacteria	Firmicutes	Clostridia	Lachnospirales	Lachnospiraceae	Lachnoclostridium	[Clostridium]_bolteae
otu867982	112.754	7.88363	2.39819	3.28733	0.00101142	0.00991521	Bacteria	Firmicutes	Negativicutes	Veillonellales-Selenomonadales	Veillonellaceae	Dialister	Dialister_propionicifaciens
otu3173561	60.1861	7.53609	1.97773	3.81047	0.000138701	0.00214817	Bacteria	Firmicutes	Clostridia	Clostridiales	Clostridiaceae	Clostridium_sensu_stricto_1	Clostridium_paraputrificum
otu663969	80.6214	7.16019	2.52302	2.83794	0.00454054	0.0365914	Bacteria	Firmicutes	Bacilli	Lactobacillales	Leuconostocaceae	Weissella	Weissella_confusa
otu760967	21.2154	7.07947	2.35168	3.01038	0.00260919	0.0224817	Bacteria	Bacteroidota	Bacteroidia	Bacteroidales	Prevotellaceae	Prevotella	Prevotella_timonensis
otu706711	53.1423	6.79665	2.29653	2.95953	0.00308109	0.0261773	Bacteria	Bacteroidota	Bacteroidia	Bacteroidales	Prevotellaceae	Prevotella	Prevotella_timonensis
otu289334	185.483	6.35757	2.18408	2.91086	0.00360432	0.0300177	Bacteria	Firmicutes	Clostridia	Clostridiales	Clostridiaceae	Clostridium_sensu_stricto_1	Clostridium_perfringens
otu513445	300.759	6.31739	2.19155	2.88261	0.0039439	0.0324026	Bacteria	Bacteroidota	Bacteroidia	Bacteroidales	Bacteroidaceae	Bacteroides	Bacteroides_fragilis
otu610043	131.499	6.03689	1.90383	3.17093	0.00151953	0.014066	Bacteria	Bacteroidota	Bacteroidia	Bacteroidales	Prevotellaceae	Prevotella	Prevotella_bivia
otu3171053	31.1	5.84908	1.90112	3.07665	0.00209338	0.0185936	Bacteria	Firmicutes	Clostridia	Clostridiales	Clostridiaceae	Clostridium_sensu_stricto_1	Clostridium_paraputrificum
otu336228	3333.95	5.50882	1.77289	3.10726	0.00188828	0.0170194	Bacteria	Firmicutes	Negativicutes	Veillonellales-Selenomonadales	Veillonellaceae	Dialister	Dialister_invisus
otu1029519	313.045	5.25196	1.66536	3.15365	0.00161243	0.0148009	Bacteria	Proteobacteria	Gammaproteobacteria	Pasteurellales	Pasteurellaceae	Haemophilus	Haemophilus_parainfluenzae
otu187460	233.293	5.12602	1.29216	3.96703	7.2773e-05	0.00132932	Bacteria	Firmicutes	Clostridia	Lachnospirales	Lachnospiraceae	Lachnoclostridium	[Clostridium]_bolteae
otu887641	859.46	5.09981	1.45961	3.49396	0.000475906	0.00539952	Bacteria	Proteobacteria	Gammaproteobacteria	Pasteurellales	Pasteurellaceae	Haemophilus	Haemophilus_parainfluenzae
otu340113	2715.15	4.85354	1.69638	2.86112	0.00422145	0.0343738	Bacteria	Firmicutes	Negativicutes	Veillonellales-Selenomonadales	Veillonellaceae	Dialister	Dialister_invisus
otu561140	1887.58	4.77404	0.952141	5.014	5.33101e-07	2.47576e-05	Bacteria	Firmicutes	Clostridia	Lachnospirales	Lachnospiraceae	Lachnoclostridium	[Clostridium]_bolteae
otu4441615	125.958	4.75765	1.55285	3.06381	0.00218536	0.0192537	Bacteria	Firmicutes	Clostridia	Lachnospirales	Lachnospiraceae	Lachnoclostridium	bacterium_NLAE-zl-G121
otu331697	5706.83	4.73966	1.53229	3.09318	0.00198024	0.0177606	Bacteria	Proteobacteria	Gammaproteobacteria	Enterobacterales	Enterobacteriaceae	Enterobacter	Citrobacter_europaeus
otu968675	158.634	4.69113	1.26614	3.70507	0.000211334	0.00293936	Bacteria	Proteobacteria	Gammaproteobacteria	Pasteurellales	Pasteurellaceae	Haemophilus	Haemophilus_parainfluenzae
otu366906	415.94	4.677	1.01957	4.58722	4.4918e-06	0.00016058	Bacteria	Firmicutes	Clostridia	Lachnospirales	Lachnospiraceae	Lachnoclostridium	[Clostridium]_bolteae
otu4352404	280.902	4.66393	1.53081	3.0467	0.00231368	0.0202539	Bacteria	Proteobacteria	Gammaproteobacteria	Enterobacterales	Enterobacteriaceae	Escherichia-Shigella	Escherichia_sp.
otu301645	11.8152	4.66108	1.59229	2.92728	0.00341944	0.0286961	Bacteria	Proteobacteria	Gammaproteobacteria	Enterobacterales	Enterobacteriaceae	Escherichia-Shigella	Escherichia_sp.
otu4054304	242.616	4.28629	1.22899	3.48766	0.000487264	0.00548297	Bacteria	Firmicutes	Clostridia	Lachnospirales	Lachnospiraceae	Lachnoclostridium	[Clostridium]_bolteae
otu2631110	154.986	4.14557	1.49687	2.76949	0.00561439	0.0445251	Bacteria	Bacteroidota	Bacteroidia	Bacteroidales	Marinifilaceae	Odoribacter	Odoribacter_splanchnicus
otu330083	4963.93	3.54623	1.25255	2.83121	0.00463724	0.0373159	Bacteria	Bacteroidota	Bacteroidia	Bacteroidales	Tannerellaceae	Parabacteroides	Parabacteroides_distasonis
otu513020	595.708	3.49271	1.16574	2.99614	0.00273422	0.0234484	Bacteria	Firmicutes	Negativicutes	Veillonellales-Selenomonadales	Veillonellaceae	Veillonella	Veillonella_dispar
otu845938	2569.92	3.48658	1.20433	2.89504	0.0037911	0.0313194	Bacteria	Bacteroidota	Bacteroidia	Bacteroidales	Marinifilaceae	Odoribacter	Odoribacter_splanchnicus
otu4472721	186.772	3.25146	1.18365	2.74698	0.00601475	0.0473575	Bacteria	Bacteroidota	Bacteroidia	Bacteroidales	Marinifilaceae	Odoribacter	Odoribacter_splanchnicus
otu188128	317.487	-4.58107	1.15021	-3.98282	6.81019e-05	0.00127521	Bacteria	Firmicutes	Clostridia	Lachnospirales	Lachnospiraceae	Anaerostipes	Anaerostipes_hadrus
otu929275	79.3736	-4.91181	1.7035	-2.88335	0.00393464	0.0323751	Bacteria	Firmicutes	Bacilli	Lactobacillales	Streptococcaceae	Lactococcus	Lactococcus_lactis
otu513500	21.4776	-4.92469	1.69693	-2.90212	0.0037065	0.0307286	Bacteria	Firmicutes	Bacilli	Lactobacillales	Streptococcaceae	Lactococcus	Lactococcus_lactis
otu624194	9.00299	-7.3761	2.44833	-3.0127	0.00258933	0.0223457	Bacteria	Cyanobacteria	Cyanobacteriia	Chloroplast	Chloroplast	Chloroplast	Punica_granatum
otu124251	142.682	-10.885	2.91591	-3.73298	0.00018923	0.00268419	Bacteria	Cyanobacteria	Cyanobacteriia	Chloroplast	Chloroplast	Chloroplast	Punica_granatum
otu210523	11.6959	-25.5757	6.40642	-3.99221	6.54612e-05	0.00123699	Bacteria	Bacteroidota	Bacteroidia	Bacteroidales	Prevotellaceae	Prevotella	Prevotella_copri
otu188047	1.61019	-25.7153	6.76227	-3.80276	0.000143093	0.00218821	Bacteria	Firmicutes	Clostridia	Lachnospirales	Lachnospiraceae	Roseburia	Roseburia_intestinalis
otu2560266	7.99649	-25.8094	6.76198	-3.81684	0.000135171	0.00212426	Bacteria	Firmicutes	Clostridia	Oscillospirales	Ruminococcaceae	[Eubacterium]_siraeum_group	[Eubacterium]_siraeum
otu4307105	19.0586	-25.9493	6.76181	-3.83762	0.00012423	0.0020012	Bacteria	Bacteroidota	Bacteroidia	Bacteroidales	Prevotellaceae	Prevotella	Prevotella_copri
otu520056	2.19269	-26.1191	6.76187	-3.8627	0.000112139	0.00185656	Bacteria	Bacteroidota	Bacteroidia	Bacteroidales	Prevotellaceae	Prevotella	Prevotella_copri
otu329650	7.66953	-26.3481	6.76138	-3.89685	9.74522e-05	0.00168999	Bacteria	Bacteroidota	Bacteroidia	Bacteroidales	Prevotellaceae	Prevotella	Prevotella_copri
otu357901	3.07302	-26.6475	5.7593	-4.62687	3.71236e-06	0.000135625	Bacteria	Bacteroidota	Bacteroidia	Bacteroidales	Tannerellaceae	Parabacteroides	Parabacteroides_goldsteinii
otu612107	2.0731	-26.8251	6.76149	-3.96733	7.26821e-05	0.00132932	Bacteria	Bacteroidota	Bacteroidia	Bacteroidales	Prevotellaceae	Paraprevotella	Paraprevotella_clara
otu839765	4.4121	-26.9273	6.76134	-3.98254	6.81817e-05	0.00127521	Bacteria	Bacteroidota	Bacteroidia	Bacteroidales	Bacteroidaceae	Bacteroides	Bacteroides_stercoris
otu198071	2.18628	-27.1354	6.76139	-4.01329	5.98794e-05	0.0011595	Bacteria	Firmicutes	Clostridia	Lachnospirales	Lachnospiraceae	Agathobacter	[Eubacterium]_rectale
otu531121	28.1939	-27.48	6.7611	-4.06442	4.81511e-05	0.00100191	Bacteria	Bacteroidota	Bacteroidia	Bacteroidales	Prevotellaceae	Prevotella	Prevotella_copri
otu195651	4.50728	-28.4888	6.76104	-4.21368	2.51247e-05	0.000634485	Bacteria	Firmicutes	Clostridia	Lachnospirales	Lachnospiraceae	Agathobacter	[Eubacterium]_rectale
otu209685	18.7698	-29.0771	6.76086	-4.3008	1.70181e-05	0.000463976	Bacteria	Bacteroidota	Bacteroidia	Bacteroidales	Bacteroidaceae	Bacteroides	Bacteroides_coprocola
otu300872	122.124	-29.0836	6.76084	-4.30178	1.69434e-05	0.000463976	Bacteria	Bacteroidota	Bacteroidia	Bacteroidales	Prevotellaceae	Prevotella	Trichuris_trichiura
otu180903	1.61364	-29.2928	6.7616	-4.33223	1.47608e-05	0.000426359	Bacteria	Firmicutes	Clostridia	Lachnospirales	Lachnospiraceae	Dorea	Dorea_formicigenerans
otu4311647	36.0383	-29.6808	6.76078	-4.39014	1.13276e-05	0.000342957	Bacteria	Verrucomicrobiota	Lentisphaeria	Victivallales	vadinBE97	vadinBE97	Bacteroidales_bacterium
otu2280817	3.01843	-30.3213	6.7612	-4.48461	7.3048e-06	0.000235472	Bacteria	Bacteroidota	Bacteroidia	Bacteroidales	Prevotellaceae	Prevotella	Trichuris_trichiura
otu258695	15.2532	-30.614	6.76082	-4.52814	5.95046e-06	0.000197627	Bacteria	Bacteroidota	Bacteroidia	Bacteroidales	Bacteroidaceae	Bacteroides	Bacteroidaceae_bacterium
otu196388	10.0974	-31.0084	6.76088	-4.58644	4.50865e-06	0.00016058	Bacteria	Firmicutes	Clostridia	Lachnospirales	Lachnospiraceae	Agathobacter	[Eubacterium]_rectale
otu4468477	2.11634	-34.5223	6.7614	-5.10579	3.29408e-07	1.64105e-05	Bacteria	Bacteroidota	Bacteroidia	Bacteroidales	Bacteroidaceae	Bacteroides	Bacteroides_stercoris
otu326482	4.53074	-35.5973	6.76104	-5.26507	1.40136e-07	7.52888e-06	Bacteria	Bacteroidota	Bacteroidia	Bacteroidales	Prevotellaceae	Prevotella	Prevotella_copri
otu294573	12.3913	-37.169	6.76084	-5.49769	3.84789e-08	2.32421e-06	Bacteria	Bacteroidota	Bacteroidia	Bacteroidales	Prevotellaceae	Prevotella	Trichuris_trichiura

## Sheet: Positive
OTU	baseMean	log2FoldChange	lfcSE	stat	pvalue	padj	Domain	Phylum	Class	Order	Family	Genus	Species
otu583041	65.7086	24.7839	2.19163	11.3084	1.192e-29	6.53214e-26	Bacteria	Firmicutes	Clostridia	Lachnospirales	Lachnospiraceae	Blautia	Blautia_hansenii
otu322337	41.2525	24.5875	2.82597	8.70056	3.3025e-18	4.52443e-15	Bacteria	Firmicutes	Clostridia	Clostridiales	Clostridiaceae	Clostridium_sensu_stricto_1	Clostridium_perfringens
otu335922	126.19	24.8906	3.08296	8.0736	6.82556e-16	4.156e-13	Bacteria	Firmicutes	Clostridia	Oscillospirales	Ruminococcaceae	Ruminococcus	Clostridiaceae_bacterium
otu111341	43.8256	25.3981	3.32672	7.63459	2.26546e-14	7.75919e-12	Bacteria	Firmicutes	Negativicutes	Veillonellales-Selenomonadales	Veillonellaceae	Dialister	Dialister_propionicifaciens
otu4437433	17.7028	23.862	3.37289	7.07466	1.49821e-12	2.73672e-10	Bacteria	Firmicutes	Negativicutes	Veillonellales-Selenomonadales	Veillonellaceae	Dialister	Dialister_invisus
otu4478339	22.0441	24.0752	3.4105	7.05915	1.67528e-12	2.96147e-10	Bacteria	Firmicutes	Bacilli	Lactobacillales	Enterococcaceae	Enterococcus	Enterococcus_durans
otu191757	51.6784	24.4186	3.48675	7.00326	2.50082e-12	4.28266e-10	Bacteria	Firmicutes	Clostridia	Lachnospirales	Lachnospiraceae	Tyzzerella	Tyzzerella_sp.
otu449365	96.5453	20.5264	2.97268	6.90502	5.01975e-12	8.09065e-10	Bacteria	Cyanobacteria	Cyanobacteriia	Chloroplast	Chloroplast	Chloroplast	Punica_granatum
otu2535521	19.3025	21.2821	3.09008	6.88721	5.68967e-12	8.90839e-10	Bacteria	Firmicutes	Clostridia	Lachnospirales	Lachnospiraceae	Lachnoclostridium	bacterium_NLAE-zl-H31
otu846127	85.7788	24.1335	3.51322	6.86935	6.44973e-12	9.70234e-10	Bacteria	Bacteroidota	Bacteroidia	Bacteroidales	Tannerellaceae	Parabacteroides	Parabacteroides_johnsonii
otu4457603	27.9023	21.7314	3.19684	6.79777	1.06252e-11	1.47344e-09	Bacteria	Firmicutes	Clostridia	Lachnospirales	Lachnospiraceae	Dorea	Dorea_formicigenerans
otu70276	72.6844	25.6888	3.805	6.75132	1.46502e-11	1.86704e-09	Bacteria	Firmicutes	Clostridia	Peptostreptococcales-Tissierellales	Peptostreptococcaceae	Clostridioides	Clostridioides_difficile
otu1105876	15.496	25.4896	3.8056	6.69793	2.11392e-11	2.5411e-09	Bacteria	Firmicutes	Negativicutes	Veillonellales-Selenomonadales	Veillonellaceae	Dialister	Dialister_micraerophilus
otu3168538	426.288	25.6766	3.88564	6.60806	3.89402e-11	4.26784e-09	Bacteria	Bacteroidota	Bacteroidia	Bacteroidales	Tannerellaceae	Parabacteroides	Parabacteroides_johnsonii
otu1137569	149.38	24.1715	3.71752	6.50206	7.9227e-11	8.34931e-09	Bacteria	Firmicutes	Negativicutes	Veillonellales-Selenomonadales	Selenomonadaceae	Megamonas	Megamonas_funiformis
otu185316	126.163	25.5558	3.95032	6.4693	9.84568e-11	9.99154e-09	Bacteria	Bacteroidota	Bacteroidia	Bacteroidales	Bacteroidaceae	Bacteroides	Bacteroides_ovatus
otu789812	451.192	25.4951	4.08184	6.24598	4.21157e-10	3.97921e-08	Bacteria	Proteobacteria	Gammaproteobacteria	Enterobacterales	Enterobacteriaceae	Escherichia-Shigella	Escherichia_sp.
otu494919	44.2918	23.6475	3.81695	6.1954	5.81388e-10	5.31001e-08	Bacteria	Bacteroidota	Bacteroidia	Bacteroidales	Porphyromonadaceae	Porphyromonas	Porphyromonas_asaccharolytica
otu4342220	250.016	28.0647	4.65627	6.02729	1.66733e-09	1.42765e-07	Bacteria	Bacteroidota	Bacteroidia	Bacteroidales	Prevotellaceae	Prevotella	Prevotella_oris
otu738264	66.8341	25.2074	4.28794	5.87866	4.13598e-09	3.23788e-07	Bacteria	Proteobacteria	Gammaproteobacteria	Burkholderiales	Comamonadaceae	Comamonas	Comamonas_kerstersii
otu4353311	43.4124	23.2624	4.02885	5.77396	7.74279e-09	5.73385e-07	Bacteria	Bacteroidota	Bacteroidia	Bacteroidales	Bacteroidaceae	Bacteroides	Bacteroides_ovatus
otu2446823	47.9736	23.8066	4.19155	5.67968	1.34948e-08	9.36096e-07	Bacteria	Bacteroidota	Bacteroidia	Bacteroidales	Bacteroidaceae	Bacteroides	Bacteroides_fragilis
otu3587419	889.662	24.9897	4.46062	5.60231	2.11516e-08	1.37989e-06	Bacteria	Firmicutes	Clostridia	Clostridiales	Clostridiaceae	Clostridium_sensu_stricto_1	Clostridium_butyricum
otu174016	152.156	27.076	4.85595	5.57583	2.46352e-08	1.58606e-06	Bacteria	Firmicutes	Negativicutes	Veillonellales-Selenomonadales	Veillonellaceae	Dialister	Dialister_invisus
otu851603	21.3582	24.4043	4.43576	5.50171	3.76131e-08	2.31595e-06	Bacteria	Firmicutes	Bacilli	Lactobacillales	Lactobacillaceae	Lactobacillus	Lactobacillus_acidophilus
otu525261	16.5591	20.581	3.74408	5.49694	3.86442e-08	2.32421e-06	Bacteria	Firmicutes	Bacilli	Lactobacillales	Streptococcaceae	Streptococcus	Streptococcus_lutetiensis
otu589032	117.057	23.9179	4.40209	5.43329	5.53242e-08	3.19133e-06	Bacteria	Bacteroidota	Bacteroidia	Bacteroidales	Bacteroidaceae	Bacteroides	Bacteroides_thetaiotaomicron
otu271525	166.888	24.4231	4.59145	5.31926	1.04193e-07	5.76743e-06	Bacteria	Proteobacteria	Gammaproteobacteria	Burkholderiales	Sutterellaceae	Sutterella	Sutterellaceae_bacterium
otu998587	23.8019	23.7472	4.55467	5.21382	1.84994e-07	9.79401e-06	Bacteria	Bacteroidota	Bacteroidia	Bacteroidales	Porphyromonadaceae	Porphyromonas	Porphyromonas_asaccharolytica
otu1002359	36.2262	20.7093	4.02676	5.14292	2.70497e-07	1.37252e-05	Bacteria	Firmicutes	Negativicutes	Veillonellales-Selenomonadales	Selenomonadaceae	Megamonas	Megamonas_funiformis
otu73771	81.7013	24.023	4.71739	5.09244	3.53481e-07	1.74511e-05	Bacteria	Proteobacteria	Gammaproteobacteria	Burkholderiales	Sutterellaceae	Sutterella	Sutterellaceae_bacterium
otu1055711	9.81883	22.8186	4.55016	5.0149	5.30617e-07	2.47576e-05	Bacteria	Bacteroidota	Bacteroidia	Bacteroidales	Porphyromonadaceae	Porphyromonas	Porphyromonas_uenonis
otu561140	1887.58	4.77404	0.952141	5.014	5.33101e-07	2.47576e-05	Bacteria	Firmicutes	Clostridia	Lachnospirales	Lachnospiraceae	Lachnoclostridium	[Clostridium]_bolteae
otu198550	104.961	22.6966	4.56446	4.97247	6.61043e-07	2.99381e-05	Bacteria	Firmicutes	Clostridia	Oscillospirales	Ruminococcaceae	Ruminococcus	Ruminococcus_bicirculans
otu4418738	16.7273	23.2192	4.74178	4.89672	9.74496e-07	4.30664e-05	Bacteria	Firmicutes	Clostridia	Lachnospirales	Lachnospiraceae	Agathobacter	[Eubacterium]_rectale
otu196481	98.81	26.5447	5.42603	4.89211	9.97602e-07	4.37349e-05	Bacteria	Bacteroidota	Bacteroidia	Bacteroidales	Prevotellaceae	Prevotella	Prevotella_copri
otu4249897	409.054	23.706	4.8657	4.87206	1.1044e-06	4.76544e-05	Bacteria	Firmicutes	Clostridia	Clostridiales	Clostridiaceae	Clostridium_sensu_stricto_1	Clostridium_butyricum
otu302075	13.0813	20.8324	4.31307	4.83005	1.36497e-06	5.79848e-05	Bacteria	Firmicutes	Bacilli	Lactobacillales	Lactobacillaceae	Lactobacillus	Lactobacillus_mucosae
otu195143	22.0001	23.2507	4.84743	4.7965	1.61466e-06	6.75445e-05	Bacteria	Firmicutes	Clostridia	Lachnospirales	Lachnospiraceae	Agathobacter	[Eubacterium]_rectale
otu242988	4.72704	21.9267	4.59923	4.76747	1.86556e-06	7.68666e-05	Bacteria	Campilobacterota	Campylobacteria	Campylobacterales	Campylobacteraceae	Campylobacter	Campylobacter_showae
otu3631154	29.507	22.5031	4.72709	4.76046	1.93151e-06	7.89901e-05	Bacteria	Firmicutes	Clostridia	Lachnospirales	Lachnospiraceae	Agathobacter	[Eubacterium]_rectale
otu905528	194.395	25.859	5.47531	4.72284	2.32577e-06	9.30306e-05	Bacteria	Bacteroidota	Bacteroidia	Bacteroidales	Prevotellaceae	Prevotella	Prevotella_copri
otu676094	2594.28	25.3809	5.39801	4.7019	2.57753e-06	0.000100892	Bacteria	Proteobacteria	Gammaproteobacteria	Enterobacterales	Enterobacteriaceae	Enterobacter	Citrobacter_europaeus
otu211764	91.5837	31.5415	6.78264	4.65032	3.31422e-06	0.000124397	Bacteria	Bacteroidota	Bacteroidia	Bacteroidales	Prevotellaceae	Prevotellaceae_UCG-001	Marseilla_massiliensis
otu366906	415.94	4.677	1.01957	4.58722	4.4918e-06	0.00016058	Bacteria	Firmicutes	Clostridia	Lachnospirales	Lachnospiraceae	Lachnoclostridium	[Clostridium]_bolteae
otu2078948	119.565	26.1559	5.71929	4.57328	4.80158e-06	0.000169272	Bacteria	Fusobacteriota	Fusobacteriia	Fusobacteriales	Fusobacteriaceae	Fusobacterium	Fusobacterium_ulcerans
otu253954	15.8067	23.8207	5.20953	4.57253	4.81869e-06	0.000169272	Bacteria	Firmicutes	Bacilli	Lactobacillales	Lactobacillaceae	Lactobacillus	Lactobacillus_iners
otu4449055	4.27156	30.9603	6.78281	4.56452	5.0065e-06	0.000173006	Bacteria	Bacteroidota	Bacteroidia	Bacteroidales	Bacteroidaceae	Bacteroides	Bacteroides_plebeius
otu229228	39.5413	30.9032	6.78265	4.55622	5.20832e-06	0.000176183	Bacteria	Bacteroidota	Bacteroidia	Bacteroidales	Prevotellaceae	Prevotellaceae_UCG-001	Marseilla_massiliensis
otu4405360	47.364	25.3296	5.59835	4.52448	6.05429e-06	0.000199865	Bacteria	Bacteroidota	Bacteroidia	Bacteroidales	Porphyromonadaceae	Porphyromonas	Porphyromonas_asaccharolytica
otu4480777	15.3796	23.9736	5.32143	4.5051	6.63419e-06	0.000216401	Bacteria	Bacteroidota	Bacteroidia	Bacteroidales	Prevotellaceae	Prevotella	Prevotella_oris
otu553611	90.9338	9.35948	2.08322	4.49279	7.02973e-06	0.000227946	Bacteria	Actinobacteriota	Actinobacteria	Bifidobacteriales	Bifidobacteriaceae	Bifidobacterium	Bifidobacterium_dentium
otu4370864	162.685	23.7765	5.3402	4.45236	8.49309e-06	0.000267484	Bacteria	Bacteroidota	Bacteroidia	Bacteroidales	Bacteroidaceae	Bacteroides	Bacteroides_stercoris
otu4333350	16.9959	29.9814	6.78268	4.42029	9.85703e-06	0.000305178	Bacteria	Bacteroidota	Bacteroidia	Bacteroidales	Prevotellaceae	Prevotella	Prevotella_oris
otu177884	6.71507	22.5529	5.14884	4.38019	1.18579e-05	0.000355088	Bacteria	Firmicutes	Clostridia	Oscillospirales	Ruminococcaceae	Ruminococcus	Clostridiaceae_bacterium
otu4404392	24.2614	29.3819	6.78267	4.3319	1.47825e-05	0.000426359	Bacteria	Firmicutes	Clostridia	Lachnospirales	Lachnospiraceae	Roseburia	Roseburia_faecis
otu313329	404.007	22.9085	5.28801	4.33215	1.47661e-05	0.000426359	Bacteria	Bacteroidota	Bacteroidia	Bacteroidales	Prevotellaceae	Prevotella	Trichuris_trichiura
otu1143338	13.1781	29.2826	6.78269	4.31725	1.57985e-05	0.000446996	Bacteria	Firmicutes	Negativicutes	Veillonellales-Selenomonadales	Selenomonadaceae	Selenomonas	Selenomonas_bovis
otu4420980	9.22356	29.2597	6.78272	4.31386	1.60427e-05	0.000449113	Bacteria	Bacteroidota	Bacteroidia	Bacteroidales	Prevotellaceae	Prevotella	Prevotella_copri
otu1782947	438.692	29.241	6.78264	4.31115	1.62408e-05	0.000449494	Bacteria	Bacteroidota	Bacteroidia	Bacteroidales	Bacteroidaceae	Bacteroides	Bacteroides_vulgatus
otu1045110	183.743	27.2316	6.3608	4.28116	1.85923e-05	0.000487492	Bacteria	Bacteroidota	Bacteroidia	Bacteroidales	Prevotellaceae	Prevotella	Prevotella_copri
otu2272193	49.3622	25.4987	6.06059	4.20729	2.58454e-05	0.000644552	Bacteria	Bacteroidota	Bacteroidia	Bacteroidales	Bacteroidaceae	Bacteroides	Bacteroides_fragilis
otu4405669	33.6356	21.6073	5.13601	4.20702	2.58762e-05	0.000644552	Bacteria	Firmicutes	Negativicutes	Veillonellales-Selenomonadales	Veillonellaceae	Dialister	Dialister_invisus
otu1060441	247.524	28.4278	6.78264	4.19127	2.77402e-05	0.000681688	Bacteria	Bacteroidota	Bacteroidia	Bacteroidales	Prevotellaceae	Prevotella	Prevotella_baroniae
otu725198	31.8337	22.2808	5.35311	4.16221	3.1518e-05	0.000747699	Bacteria	Firmicutes	Bacilli	Lactobacillales	Lactobacillaceae	Lactobacillus	Lactobacillus_ingluviei
otu331358	8.14187	28.0311	6.78273	4.13272	3.58502e-05	0.000832454	Bacteria	Bacteroidota	Bacteroidia	Bacteroidales	Prevotellaceae	Prevotella	Prevotella_copri
otu529771	108.775	27.8766	6.78265	4.10998	3.95689e-05	0.000891759	Bacteria	Bacteroidota	Bacteroidia	Bacteroidales	Bacteroidaceae	Bacteroides	Bacteroides_coprocola
otu181853	10.0108	23.4351	5.70559	4.10739	4.00154e-05	0.000895039	Bacteria	Firmicutes	Clostridia	Lachnospirales	Lachnospiraceae	Anaerostipes	Anaerostipes_hadrus
otu4469052	6.03303	27.795	6.78276	4.09789	4.16937e-05	0.000925027	Bacteria	Firmicutes	Clostridia	Lachnospirales	Lachnospiraceae	Agathobacter	[Eubacterium]_rectale
otu847023	29.587	24.5219	5.99381	4.0912	4.29143e-05	0.000940681	Bacteria	Bacteroidota	Bacteroidia	Bacteroidales	Bacteroidaceae	Bacteroides	Bacteroides_fragilis
otu470241	171.418	27.7175	6.78264	4.08653	4.37865e-05	0.000949702	Bacteria	Firmicutes	Negativicutes	Veillonellales-Selenomonadales	Veillonellaceae	Dialister	Dialister_invisus
otu4309368	3.87381	27.7116	6.78283	4.08556	4.39715e-05	0.000949702	Bacteria	Bacteroidota	Bacteroidia	Bacteroidales	Prevotellaceae	Prevotella	Prevotella_copri
otu321875	25.9174	22.4296	5.49067	4.08504	4.40689e-05	0.000949702	Bacteria	Bacteroidota	Bacteroidia	Bacteroidales	Bacteroidaceae	Bacteroides	Bacteroides_thetaiotaomicron
otu198567	7.32829	27.6265	6.78274	4.07306	4.63985e-05	0.000975409	Bacteria	Firmicutes	Clostridia	Lachnospirales	Lachnospiraceae	Agathobacter	[Eubacterium]_rectale
otu127309	318.391	25.2107	6.22239	4.05161	5.08658e-05	0.00103087	Bacteria	Bacteroidota	Bacteroidia	Bacteroidales	Bacteroidaceae	Bacteroides	Bacteroides_cellulosilyticus
otu364553	109.244	25.2006	6.2207	4.05109	5.09794e-05	0.00103087	Bacteria	Bacteroidota	Bacteroidia	Bacteroidales	Bacteroidaceae	Bacteroides	Bacteroides_plebeius
otu4405652	13.4454	21.3789	5.28682	4.04381	5.25893e-05	0.00104798	Bacteria	Firmicutes	Negativicutes	Veillonellales-Selenomonadales	Veillonellaceae	Dialister	Dialister_invisus
otu180889	12.3518	19.8796	4.91499	4.04469	5.23922e-05	0.00104798	Bacteria	Firmicutes	Clostridia	Lachnospirales	Lachnospiraceae	Tyzzerella	Tyzzerella_sp.
otu4347689	194.636	27.0856	6.704	4.04021	5.34036e-05	0.0010527	Bacteria	Bacteroidota	Bacteroidia	Bacteroidales	Bacteroidaceae	Bacteroides	Bacteroides_thetaiotaomicron
otu358239	33.3278	22.586	5.59962	4.03349	5.49555e-05	0.00107556	Bacteria	Firmicutes	Negativicutes	Veillonellales-Selenomonadales	Veillonellaceae	Veillonella	Veillonella_ratti
otu353782	119.577	27.1302	6.78264	3.99994	6.33576e-05	0.00120975	Bacteria	Bacteroidota	Bacteroidia	Bacteroidales	Bacteroidaceae	Bacteroides	Bacteroides_sartorii
otu4175875	185.109	27.1233	6.78264	3.99893	6.36303e-05	0.00121074	Bacteria	Proteobacteria	Gammaproteobacteria	Burkholderiales	Sutterellaceae	Sutterella	Sutterella_stercoricanis
otu3067225	150.849	27.0342	6.78264	3.98579	6.72559e-05	0.00126654	Bacteria	Bacteroidota	Bacteroidia	Bacteroidales	Bacteroidaceae	Bacteroides	Bacteroides_stercoris
otu185841	110.256	26.9861	6.78264	3.97871	6.92914e-05	0.00129155	Bacteria	Bacteroidota	Bacteroidia	Bacteroidales	Bacteroidaceae	Bacteroides	Bacteroides_sartorii
otu187460	233.293	5.12602	1.29216	3.96703	7.2773e-05	0.00132932	Bacteria	Firmicutes	Clostridia	Lachnospirales	Lachnospiraceae	Lachnoclostridium	[Clostridium]_bolteae
otu4237151	5.20942	26.6669	6.78278	3.93156	8.43966e-05	0.00149357	Bacteria	Firmicutes	Clostridia	Lachnospirales	Lachnospiraceae	Tyzzerella	Anaerotignum_lactatifermentans
otu4482018	2.69614	26.3872	6.78292	3.89024	0.000100146	0.00173123	Bacteria	Firmicutes	Bacilli	Lactobacillales	Lactobacillaceae	Lactobacillus	Lactobacillus_apis
otu337187	260.424	26.3397	6.78264	3.8834	0.000103007	0.00176399	Bacteria	Firmicutes	Negativicutes	Acidaminococcales	Acidaminococcaceae	Acidaminococcus	Acidaminococcus_fermentans
otu849956	63.5515	24.6566	6.34745	3.88449	0.000102545	0.00176399	Bacteria	Firmicutes	Negativicutes	Veillonellales-Selenomonadales	Veillonellaceae	Dialister	Dialister_invisus
otu184922	8.81237	22.8777	5.89002	3.88415	0.000102687	0.00176399	Bacteria	Firmicutes	Negativicutes	Veillonellales-Selenomonadales	Veillonellaceae	Dialister	Dialister_invisus
otu11298	71.0371	26.3293	6.78265	3.88187	0.000103657	0.00176657	Bacteria	Fusobacteriota	Fusobacteriia	Fusobacteriales	Leptotrichiaceae	Sneathia	Sneathia_sanguinegens
otu848950	152.288	26.2765	6.78264	3.87408	0.00010703	0.00181026	Bacteria	Bacteroidota	Bacteroidia	Bacteroidales	Prevotellaceae	Prevotella	Prevotellaceae_bacterium
otu2271511	63.5485	26.2685	6.78265	3.8729	0.000107548	0.00181343	Bacteria	Firmicutes	Negativicutes	Veillonellales-Selenomonadales	Veillonellaceae	Dialister	Dialister_invisus
otu537734	12.6435	23.3515	6.04024	3.86599	0.000110639	0.00184849	Bacteria	Firmicutes	Bacilli	Lactobacillales	Lactobacillaceae	Lactobacillus	Lactobacillus_delbrueckii
otu4136472	65.1131	26.1183	6.78265	3.85075	0.000117756	0.00192703	Bacteria	Bacteroidota	Bacteroidia	Bacteroidales	Marinifilaceae	Odoribacter	Odoribacter_laneus
otu1011398	47.5102	26.1177	6.78265	3.85066	0.000117802	0.00192703	Bacteria	Bacteroidota	Bacteroidia	Bacteroidales	Prevotellaceae	Prevotella	Prevotella_baroniae
otu166334	59.2985	26.041	6.78265	3.83935	0.00012336	0.00200004	Bacteria	Firmicutes	Negativicutes	Acidaminococcales	Acidaminococcaceae	Phascolarctobacterium	Ruminococcus_sp.
otu4296416	38.5879	26.0308	6.78266	3.83784	0.000124119	0.0020012	Bacteria	Bacteroidota	Bacteroidia	Bacteroidales	Prevotellaceae	Prevotella	Prevotella_oralis
otu294254	26.14	20.7707	5.42388	3.82949	0.00012841	0.00203994	Bacteria	Firmicutes	Bacilli	Lactobacillales	Streptococcaceae	Lactococcus	Lactococcus_garvieae
otu176940	3.27421	25.8901	6.78287	3.81699	0.00013509	0.00212426	Bacteria	Verrucomicrobiota	Verrucomicrobiae	Verrucomicrobiales	Akkermansiaceae	Akkermansia	Akkermansia_muciniphila
otu4307265	7.21159	25.8872	6.78274	3.81663	0.000135286	0.00212426	Bacteria	Firmicutes	Clostridia	Lachnospirales	Lachnospiraceae	Anaerosporobacter	Anaerosporobacter_mobilis
otu363017	11.215	22.0303	5.77464	3.81501	0.000136177	0.00213215	Bacteria	Firmicutes	Clostridia	Lachnospirales	Lachnospiraceae	Agathobacter	[Eubacterium]_rectale
otu196131	44.7747	25.8656	6.78265	3.8135	0.000137013	0.00213912	Bacteria	Bacteroidota	Bacteroidia	Bacteroidales	Marinifilaceae	Odoribacter	Odoribacter_laneus
otu4369269	65.6274	25.8596	6.78265	3.81262	0.000137504	0.00214069	Bacteria	Bacteroidota	Bacteroidia	Bacteroidales	Bacteroidaceae	Bacteroides	Bacteroides_thetaiotaomicron
otu3173561	60.1861	7.53609	1.97773	3.81047	0.000138701	0.00214817	Bacteria	Firmicutes	Clostridia	Clostridiales	Clostridiaceae	Clostridium_sensu_stricto_1	Clostridium_paraputrificum
otu470879	40.923	23.7477	6.23502	3.80875	0.000139669	0.00215602	Bacteria	Proteobacteria	Gammaproteobacteria	Enterobacterales	Morganellaceae	Proteus	Proteus_penneri
otu2112006	44.4167	25.7972	6.78265	3.80341	0.000142718	0.00218821	Bacteria	Bacteroidota	Bacteroidia	Bacteroidales	Marinifilaceae	Odoribacter	Odoribacter_laneus
otu1126155	134.995	25.7897	6.78265	3.80231	0.000143352	0.00218821	Bacteria	Bacteroidota	Bacteroidia	Bacteroidales	Prevotellaceae	Prevotella	Prevotella_multisaccharivorax
otu187511	37.2565	25.7404	6.78266	3.79503	0.000147626	0.00224097	Bacteria	Firmicutes	Clostridia	Lachnospirales	Lachnospiraceae	Roseburia	Roseburia_faecis
otu3237064	62.7661	25.6929	6.78265	3.78803	0.000151846	0.00229233	Bacteria	Bacteroidota	Bacteroidia	Bacteroidales	Bacteroidaceae	Bacteroides	Bacteroides_uniformis
otu361882	104.448	25.6133	6.78265	3.77629	0.000159179	0.00237684	Bacteria	Bacteroidota	Bacteroidia	Bacteroidales	Bacteroidaceae	Bacteroides	Bacteroides_coprocola
otu339599	158.909	23.5446	6.25497	3.76415	0.000167117	0.00247514	Bacteria	Bacteroidota	Bacteroidia	Bacteroidales	Bacteroidaceae	Bacteroides	Bacteroides_fragilis
otu849162	418.553	25.5028	6.78265	3.76001	0.000169907	0.00250968	Bacteria	Bacteroidota	Bacteroidia	Bacteroidales	Bacteroidaceae	Bacteroides	Bacteroides_thetaiotaomicron
otu780970	38.3709	25.3854	6.78266	3.7427	0.000182054	0.00262541	Bacteria	Bacteroidota	Bacteroidia	Bacteroidales	Bacteroidaceae	Bacteroides	Bacteroides_sartorii
otu4328013	29.1127	25.3718	6.78266	3.74069	0.000183517	0.00263957	Bacteria	Bacteroidota	Bacteroidia	Bacteroidales	Prevotellaceae	Prevotella	Prevotella_oris
otu1145671	30.7324	21.5128	5.75584	3.73757	0.00018581	0.00265859	Bacteria	Bacteroidota	Bacteroidia	Bacteroidales	Bacteroidaceae	Bacteroides	Bacteroides_plebeius
otu4321657	26.4499	25.3267	6.78266	3.73403	0.000188442	0.00268224	Bacteria	Actinobacteriota	Coriobacteriia	Coriobacteriales	Atopobiaceae	Olsenella	Olsenella_umbonata
otu276742	8.0861	22.8867	6.15037	3.72119	0.000198285	0.00279332	Bacteria	Synergistota	Synergistia	Synergistales	Synergistaceae	Cloacibacillus	Cloacibacillus_evryensis
otu206555	52.6432	25.1719	6.78266	3.71121	0.000206272	0.0028836	Bacteria	Bacteroidota	Bacteroidia	Bacteroidales	Bacteroidaceae	Bacteroides	Bacteroides_vulgatus
otu2108564	47.2564	25.1343	6.78266	3.70567	0.00021083	0.00293936	Bacteria	Bacteroidota	Bacteroidia	Bacteroidales	Bacteroidaceae	Bacteroides	Bacteroides_uniformis
otu968675	158.634	4.69113	1.26614	3.70507	0.000211334	0.00293936	Bacteria	Proteobacteria	Gammaproteobacteria	Pasteurellales	Pasteurellaceae	Haemophilus	Haemophilus_parainfluenzae
otu715913	27.7015	25.0927	6.78266	3.69953	0.000215997	0.00299595	Bacteria	Fusobacteriota	Fusobacteriia	Fusobacteriales	Leptotrichiaceae	Sneathia	Sneathia_sanguinegens
otu4403622	20.01	25.0369	6.78267	3.6913	0.000223112	0.00305663	Bacteria	Bacteroidota	Bacteroidia	Bacteroidales	Bacteroidaceae	Bacteroides	Bacteroides_vulgatus
otu41229	16.9458	23.0307	6.23848	3.69172	0.000222742	0.00305663	Bacteria	Proteobacteria	Gammaproteobacteria	Burkholderiales	Sutterellaceae	Sutterella	Sutterellaceae_bacterium
otu179598	176.248	24.5088	6.65337	3.68367	0.000229902	0.00312621	Bacteria	Bacteroidota	Bacteroidia	Bacteroidales	Bacteroidaceae	Bacteroides	Bacteroides_finegoldii
otu329693	324.776	23.6492	6.41906	3.68422	0.000229405	0.00312621	Bacteria	Bacteroidota	Bacteroidia	Bacteroidales	Prevotellaceae	Prevotella	Prevotella_copri
otu584541	41.3665	24.979	6.78266	3.68277	0.00023071	0.00312943	Bacteria	Bacteroidota	Bacteroidia	Bacteroidales	Bacteroidaceae	Bacteroides	Bacteroides_uniformis
otu332919	94.1363	24.9179	6.78266	3.67376	0.000239007	0.00323398	Bacteria	Firmicutes	Bacilli	Lactobacillales	Lactobacillaceae	Lactobacillus	Lactobacillus_agilis
otu4410336	19.1031	24.8963	6.78268	3.67058	0.000242003	0.00325842	Bacteria	Bacteroidota	Bacteroidia	Bacteroidales	Prevotellaceae	Prevotella	Prevotella_oralis
otu24370	43.0179	24.8325	6.78266	3.66118	0.000251059	0.00335562	Bacteria	Firmicutes	Negativicutes	Veillonellales-Selenomonadales	Veillonellaceae	Megasphaera	Megasphaera_elsdenii
otu187265	25.5458	24.8109	6.78267	3.65798	0.00025421	0.00338947	Bacteria	Firmicutes	Clostridia	Lachnospirales	Lachnospiraceae	Roseburia	Roseburia_inulinivorans
otu368992	69.1322	24.591	6.72935	3.65429	0.000257891	0.0034302	Bacteria	Proteobacteria	Gammaproteobacteria	Burkholderiales	Sutterellaceae	Sutterella	Sutterella_stercoricanis
otu370105	22.63	24.7293	6.78267	3.64596	0.000266396	0.00350084	Bacteria	Bacteroidota	Bacteroidia	Bacteroidales	Bacteroidaceae	Bacteroides	Bacteroides_plebeius
otu139834	97.9675	24.644	6.78265	3.63338	0.000279729	0.00366726	Bacteria	Firmicutes	Bacilli	Lactobacillales	Lactobacillaceae	Lactobacillus	Lactobacillus_gasseri
otu1033552	5.87229	21.9984	6.06003	3.63009	0.000283324	0.00370553	Bacteria	Firmicutes	Bacilli	Lactobacillales	Lactobacillaceae	Lactobacillus	Lactobacillus_iners
otu4388215	26.7125	24.5513	6.78267	3.61971	0.00029493	0.00383044	Bacteria	Bacteroidota	Bacteroidia	Bacteroidales	Prevotellaceae	Prevotella	Prevotella_copri
otu4301001	45.3189	24.5511	6.78267	3.61968	0.000294971	0.00383044	Bacteria	Bacteroidota	Bacteroidia	Bacteroidales	Prevotellaceae	Prevotella	Prevotella_copri
otu4469345	30.3608	24.4741	6.78267	3.60832	0.000308183	0.0039367	Bacteria	Firmicutes	Negativicutes	Acidaminococcales	Acidaminococcaceae	Acidaminococcus	Acidaminococcus_fermentans
otu4096489	16.3879	24.4509	6.78268	3.6049	0.000312269	0.00397037	Bacteria	Bacteroidota	Bacteroidia	Bacteroidales	Prevotellaceae	Prevotella	Prevotella_oris
otu180606	317.507	24.3319	6.74917	3.60517	0.000311947	0.00397037	Bacteria	Bacteroidota	Bacteroidia	Bacteroidales	Bacteroidaceae	Bacteroides	Bacteroides_ovatus
otu1085984	47.9093	24.4315	6.78267	3.60205	0.000315717	0.00398647	Bacteria	Bacteroidota	Bacteroidia	Bacteroidales	Prevotellaceae	Prevotella	Trichuris_trichiura
otu365496	820.693	12.6019	3.49824	3.60235	0.000315351	0.00398647	Bacteria	Bacteroidota	Bacteroidia	Bacteroidales	Bacteroidaceae	Bacteroides	Bacteroides_plebeius
otu158415	24.1181	24.3778	6.78267	3.59412	0.000325487	0.00406303	Bacteria	Proteobacteria	Gammaproteobacteria	Burkholderiales	Sutterellaceae	Sutterella	Sutturella_timonensis
otu2326149	12.7942	24.3542	6.7827	3.59064	0.000329867	0.00409903	Bacteria	Proteobacteria	Gammaproteobacteria	Pasteurellales	Pasteurellaceae	Haemophilus	Haemophilus_parainfluenzae
otu301578	18.1676	24.332	6.78268	3.58737	0.00033403	0.00413202	Bacteria	Bacteroidota	Bacteroidia	Bacteroidales	Bacteroidaceae	Bacteroides	Bacteroides_sartorii
otu304401	22.4724	24.318	6.78268	3.58532	0.000336668	0.00415528	Bacteria	Firmicutes	Clostridia	Lachnospirales	Lachnospiraceae	Agathobacter	[Eubacterium]_rectale
otu298841	68.8074	19.8859	5.55039	3.58279	0.000339946	0.0041863	Bacteria	Bacteroidota	Bacteroidia	Bacteroidales	Prevotellaceae	Prevotella	Prevotella_copri
otu4437453	83.8261	24.2298	6.78267	3.5723	0.000353857	0.00432843	Bacteria	Bacteroidota	Bacteroidia	Bacteroidales	Prevotellaceae	Prevotella	Prevotella_stercorea
otu335123	16.6095	24.2148	6.78268	3.57009	0.000356861	0.00435545	Bacteria	Bacteroidota	Bacteroidia	Bacteroidales	Bacteroidaceae	Bacteroides	Bacteroides_sartorii
otu162430	16.3221	24.1981	6.78268	3.56762	0.000360235	0.0043735	Bacteria	Firmicutes	Negativicutes	Veillonellales-Selenomonadales	Veillonellaceae	Dialister	Dialister_invisus
otu1626578	51.1973	17.7922	4.98873	3.56648	0.000361804	0.0043735	Bacteria	Proteobacteria	Gammaproteobacteria	Enterobacterales	Enterobacteriaceae	Klebsiella	Klebsiella_oxytoca
otu301656	108.162	22.9034	6.44857	3.5517	0.000382747	0.00459968	Bacteria	Bacteroidota	Bacteroidia	Bacteroidales	Prevotellaceae	Prevotella	Trichuris_trichiura
otu316438	46.7495	24.044	6.78268	3.54491	0.00039275	0.00470749	Bacteria	Firmicutes	Bacilli	Lactobacillales	Lactobacillaceae	Lactobacillus	Lactobacillus_agilis
otu222433	87.3042	24.037	6.78267	3.54389	0.000394275	0.00470749	Bacteria	Firmicutes	Negativicutes	Veillonellales-Selenomonadales	Veillonellaceae	Veillonella	Veillonella_ratti
otu568118	62.9338	24.0345	6.78268	3.54351	0.000394836	0.00470749	Bacteria	Bacteroidota	Bacteroidia	Bacteroidales	Prevotellaceae	Prevotella	Prevotella_copri
otu29566	9.78249	24.0332	6.78271	3.5433	0.000395155	0.00470749	Bacteria	Fusobacteriota	Fusobacteriia	Fusobacteriales	Leptotrichiaceae	Sneathia	Sneathia_amnii
otu179457	10.3588	23.9785	6.78271	3.53524	0.000407407	0.00482919	Bacteria	Bacteroidota	Bacteroidia	Bacteroidales	Bacteroidaceae	Bacteroides	Bacteroides_sartorii
otu4389267	42.2555	9.28585	2.63154	3.52868	0.000417639	0.00492185	Bacteria	Firmicutes	Bacilli	Lactobacillales	Leuconostocaceae	Weissella	Weissella_confusa
otu180857	7.0366	22.7372	6.44499	3.52788	0.000418899	0.00492611	Bacteria	Firmicutes	Clostridia	Oscillospirales	Ruminococcaceae	Ruminococcus	Clostridiaceae_bacterium
otu570230	13.3589	23.9222	6.78269	3.52694	0.000420393	0.00493309	Bacteria	Bacteroidota	Bacteroidia	Bacteroidales	Tannerellaceae	Parabacteroides	Parabacteroides_gordonii
otu4480244	5.62909	23.8987	6.78277	3.52344	0.000425977	0.0049773	Bacteria	Firmicutes	Negativicutes	Veillonellales-Selenomonadales	Veillonellaceae	Dialister	Dialister_invisus
otu328617	19.6808	23.8388	6.78269	3.51465	0.000440326	0.00511226	Bacteria	Bacteroidota	Bacteroidia	Bacteroidales	Bacteroidaceae	Bacteroides	Bacteroides_uniformis
otu150050	12.5836	23.8317	6.7827	3.5136	0.000442074	0.0051217	Bacteria	Firmicutes	Clostridia	Oscillospirales	Ruminococcaceae	Ruminococcus	Ruminococcus_bicirculans
otu4327034	159.428	23.8113	6.78268	3.5106	0.000447102	0.00515776	Bacteria	Bacteroidota	Bacteroidia	Bacteroidales	Prevotellaceae	Prevotella	Prevotella_copri
otu3838014	8.22054	23.7591	6.78273	3.50288	0.000460254	0.00527656	Bacteria	Bacteroidota	Bacteroidia	Bacteroidales	Bacteroidaceae	Bacteroides	Bacteroides_vulgatus
otu4225868	31.3777	23.7365	6.78269	3.49957	0.000466003	0.00533131	Bacteria	Bacteroidota	Bacteroidia	Bacteroidales	Bacteroidaceae	Bacteroides	Bacteroides_thetaiotaomicron
otu4348607	874.074	23.7247	6.78268	3.49784	0.00046904	0.00534374	Bacteria	Bacteroidota	Bacteroidia	Bacteroidales	Prevotellaceae	Prevotella	Prevotellaceae_bacterium
otu1733364	15.7632	23.6988	6.7827	3.49401	0.000475826	0.00539952	Bacteria	Bacteroidota	Bacteroidia	Bacteroidales	Bacteroidaceae	Bacteroides	Bacteroides_uniformis
otu887641	859.46	5.09981	1.45961	3.49396	0.000475906	0.00539952	Bacteria	Proteobacteria	Gammaproteobacteria	Pasteurellales	Pasteurellaceae	Haemophilus	Haemophilus_parainfluenzae
otu4054304	242.616	4.28629	1.22899	3.48766	0.000487264	0.00548297	Bacteria	Firmicutes	Clostridia	Lachnospirales	Lachnospiraceae	Lachnoclostridium	[Clostridium]_bolteae
otu409786	10.1957	23.5283	6.78272	3.46886	0.000522679	0.00578246	Bacteria	Firmicutes	Clostridia	Lachnospirales	Lachnospiraceae	Agathobacter	[Eubacterium]_rectale
otu151623	10.4427	23.4994	6.78272	3.4646	0.000531021	0.00584946	Bacteria	Firmicutes	Negativicutes	Veillonellales-Selenomonadales	Veillonellaceae	Megasphaera	Megasphaera_hexanoica
otu197763	128.013	23.4974	6.78269	3.46432	0.000531575	0.00584946	Bacteria	Bacteroidota	Bacteroidia	Bacteroidales	Prevotellaceae	Prevotella	Prevotella_copri
otu502960	8.63778	23.3219	6.78273	3.43842	0.000585112	0.00633679	Bacteria	Bacteroidota	Bacteroidia	Bacteroidales	Prevotellaceae	Alloprevotella	Alloprevotella_tannerae
otu289983	54.012	23.3172	6.7827	3.43774	0.000586582	0.00634018	Bacteria	Bacteroidota	Bacteroidia	Bacteroidales	Prevotellaceae	Prevotella	Prevotella_copri
otu4464225	7.78523	23.2671	6.78273	3.43035	0.00060281	0.00648998	Bacteria	Firmicutes	Negativicutes	Veillonellales-Selenomonadales	Veillonellaceae	Dialister	Dialister_invisus
otu2774252	17.1743	23.2369	6.78272	3.4259	0.000612767	0.00657136	Bacteria	Firmicutes	Negativicutes	Veillonellales-Selenomonadales	Veillonellaceae	Dialister	Dialister_invisus
otu844375	9.41336	23.2263	6.78273	3.42432	0.000616332	0.00659668	Bacteria	Bacteroidota	Bacteroidia	Bacteroidales	Bacteroidaceae	Bacteroides	Bacteroides_vulgatus
otu2875740	29.8049	23.1452	6.78272	3.41237	0.000643997	0.00682611	Bacteria	Bacteroidota	Bacteroidia	Bacteroidales	Bacteroidaceae	Bacteroides	Bacteroides_vulgatus
otu4430728	2377.07	9.53732	2.80826	3.39617	0.000683365	0.00714597	Bacteria	Bacteroidota	Bacteroidia	Bacteroidales	Prevotellaceae	Prevotella	Prevotella_buccae
otu4337070	4.70647	23.0177	6.7828	3.39355	0.00068994	0.00718797	Bacteria	Bacteroidota	Bacteroidia	Bacteroidales	Dysgonomonadaceae	Dysgonomonas	Dysgonomonas_capnocytophagoides
otu856569	6.80742	22.9673	6.78276	3.38614	0.000708838	0.00737084	Bacteria	Proteobacteria	Gammaproteobacteria	Pasteurellales	Pasteurellaceae	Haemophilus	Haemophilus_parainfluenzae
otu176094	5.21445	22.8427	6.78278	3.36774	0.000757867	0.0078066	Bacteria	Firmicutes	Clostridia	Lachnospirales	Lachnospiraceae	Anaerostipes	Anaerostipes_hadrus
otu212619	4.83775	22.8083	6.78279	3.36267	0.000771926	0.00792164	Bacteria	Firmicutes	Clostridia	Oscillospirales	Ruminococcaceae	Ruminococcus	Clostridiaceae_bacterium
otu1626804	57.2511	22.7319	6.78274	3.35144	0.000803927	0.00816274	Bacteria	Bacteroidota	Bacteroidia	Bacteroidales	Bacteroidaceae	Bacteroides	Bacteroides_stercoris
otu304929	21.4988	22.6783	6.78275	3.34352	0.000827231	0.00836389	Bacteria	Bacteroidota	Bacteroidia	Bacteroidales	Bacteroidaceae	Bacteroides	Bacteroides_ovatus
otu185955	69.1121	22.6514	6.78274	3.33957	0.000839093	0.00845263	Bacteria	Bacteroidota	Bacteroidia	Bacteroidales	Bacteroidaceae	Bacteroides	Bacteroides_vulgatus
otu1614198	148.351	22.5426	6.78275	3.32351	0.000888914	0.00885681	Bacteria	Proteobacteria	Gammaproteobacteria	Enterobacterales	Enterobacteriaceae	Escherichia-Shigella	Escherichia_sp.
otu525239	19.1598	22.4556	6.78277	3.31068	0.000930712	0.00918973	Bacteria	Bacteroidota	Bacteroidia	Bacteroidales	Prevotellaceae	Prevotella	Prevotella_copri
otu1135084	26.6886	22.3065	6.78279	3.2887	0.00100653	0.00988487	Bacteria	Bacteroidota	Bacteroidia	Bacteroidales	Bacteroidaceae	Bacteroides	Bacteroides_intestinalis
otu867982	112.754	7.88363	2.39819	3.28733	0.00101142	0.00991521	Bacteria	Firmicutes	Negativicutes	Veillonellales-Selenomonadales	Veillonellaceae	Dialister	Dialister_propionicifaciens
otu4281168	9.83752	20.7807	6.36728	3.26367	0.00109979	0.010667	Bacteria	Bacteroidota	Bacteroidia	Bacteroidales	Prevotellaceae	Prevotella	Prevotella_melaninogenica
otu1983349	128.857	22.1259	6.78279	3.26207	0.00110603	0.0106745	Bacteria	Bacteroidota	Bacteroidia	Bacteroidales	Bacteroidaceae	Bacteroides	Bacteroides_thetaiotaomicron
otu4427907	11.1233	21.985	6.78284	3.24126	0.00119001	0.0114007	Bacteria	Desulfobacterota	Desulfovibrionia	Desulfovibrionales	Desulfovibrionaceae	Desulfovibrio	Desulfovibrio_fairfieldensis
otu336769	207.993	21.9803	6.7828	3.24059	0.00119284	0.011408	Bacteria	Bacteroidota	Bacteroidia	Bacteroidales	Prevotellaceae	Prevotella	Prevotella_copri
otu113069	37.9365	21.9723	6.7828	3.23942	0.00119775	0.011435	Bacteria	Bacteroidota	Bacteroidia	Bacteroidales	Bacteroidaceae	Bacteroides	Bacteroides_coprocola
otu178928	3.53829	21.9558	6.78288	3.23694	0.00120819	0.0115146	Bacteria	Firmicutes	Clostridia	Lachnospirales	Lachnospiraceae	Roseburia	Roseburia_intestinalis
otu2680244	3.97307	21.9364	6.78286	3.23409	0.00122029	0.0115896	Bacteria	Firmicutes	Clostridia	Lachnospirales	Lachnospiraceae	Agathobacter	[Eubacterium]_rectale
otu306695	12.322	21.8728	6.78285	3.22472	0.00126097	0.011914	Bacteria	Bacteroidota	Bacteroidia	Bacteroidales	Prevotellaceae	Prevotella	Prevotella_stercorea
otu847242	59.3646	21.7738	6.78284	3.21013	0.00132673	0.0124708	Bacteria	Bacteroidota	Bacteroidia	Bacteroidales	Bacteroidaceae	Bacteroides	Bacteroides_thetaiotaomicron
otu581700	238.054	18.1155	5.6834	3.18743	0.00143543	0.0134006	Bacteria	Proteobacteria	Gammaproteobacteria	Enterobacterales	Enterobacteriaceae	Klebsiella	Klebsiella_oxytoca
otu297113	74.9348	21.6154	6.78286	3.18677	0.00143869	0.0134082	Bacteria	Bacteroidota	Bacteroidia	Bacteroidales	Prevotellaceae	Prevotella	Prevotella_copri
otu345899	48.8844	21.5294	6.78288	3.17408	0.00150313	0.0139376	Bacteria	Bacteroidota	Bacteroidia	Bacteroidales	Prevotellaceae	Prevotella	Prevotella_copri
otu610043	131.499	6.03689	1.90383	3.17093	0.00151953	0.014066	Bacteria	Bacteroidota	Bacteroidia	Bacteroidales	Prevotellaceae	Prevotella	Prevotella_bivia
otu1029519	313.045	5.25196	1.66536	3.15365	0.00161243	0.0148009	Bacteria	Proteobacteria	Gammaproteobacteria	Pasteurellales	Pasteurellaceae	Haemophilus	Haemophilus_parainfluenzae
otu826042	18.1325	21.3715	6.78291	3.15078	0.00162834	0.0149219	Bacteria	Proteobacteria	Gammaproteobacteria	Enterobacterales	Morganellaceae	Proteus	bacterium_R49
otu238820	19.571	21.1559	6.78297	3.11897	0.00181485	0.0164659	Bacteria	Proteobacteria	Gammaproteobacteria	Enterobacterales	Pectobacteriaceae	Dickeya	Klebsiella_pneumoniae
otu336228	3333.95	5.50882	1.77289	3.10726	0.00188828	0.0170194	Bacteria	Firmicutes	Negativicutes	Veillonellales-Selenomonadales	Veillonellaceae	Dialister	Dialister_invisus
otu331697	5706.83	4.73966	1.53229	3.09318	0.00198024	0.0177606	Bacteria	Proteobacteria	Gammaproteobacteria	Enterobacterales	Enterobacteriaceae	Enterobacter	Citrobacter_europaeus
otu3171053	31.1	5.84908	1.90112	3.07665	0.00209338	0.0185936	Bacteria	Firmicutes	Clostridia	Clostridiales	Clostridiaceae	Clostridium_sensu_stricto_1	Clostridium_paraputrificum
otu181467	11.387	20.7975	6.78308	3.06609	0.00216881	0.0191695	Bacteria	Firmicutes	Clostridia	Lachnospirales	Lachnospiraceae	Agathobacter	[Eubacterium]_rectale
otu4441615	125.958	4.75765	1.55285	3.06381	0.00218536	0.0192537	Bacteria	Firmicutes	Clostridia	Lachnospirales	Lachnospiraceae	Lachnoclostridium	bacterium_NLAE-zl-G121
otu4450659	16.9418	20.6866	6.7831	3.04973	0.00229047	0.0201473	Bacteria	Bacteroidota	Bacteroidia	Bacteroidales	Bacteroidaceae	Bacteroides	Bacteroides_fragilis
otu4352404	280.902	4.66393	1.53081	3.0467	0.00231368	0.0202539	Bacteria	Proteobacteria	Gammaproteobacteria	Enterobacterales	Enterobacteriaceae	Escherichia-Shigella	Escherichia_sp.
otu4438116	15.8153	20.5585	6.78314	3.03082	0.00243892	0.0212484	Bacteria	Bacteroidota	Bacteroidia	Bacteroidales	Bacteroidaceae	Bacteroides	Bacteroides_thetaiotaomicron
otu4432270	596.515	9.05658	2.99127	3.02767	0.00246444	0.0214367	Bacteria	Firmicutes	Bacilli	Lactobacillales	Lactobacillaceae	Lactobacillus	Lactobacillus_mucosae
otu760967	21.2154	7.07947	2.35168	3.01038	0.00260919	0.0224817	Bacteria	Bacteroidota	Bacteroidia	Bacteroidales	Prevotellaceae	Prevotella	Prevotella_timonensis
otu1896944	65.3157	7.99441	2.65603	3.00991	0.00261329	0.0224817	Bacteria	Firmicutes	Clostridia	Lachnospirales	Lachnospiraceae	Lachnoclostridium	[Clostridium]_bolteae
otu513020	595.708	3.49271	1.16574	2.99614	0.00273422	0.0234484	Bacteria	Firmicutes	Negativicutes	Veillonellales-Selenomonadales	Veillonellaceae	Veillonella	Veillonella_dispar
otu706711	53.1423	6.79665	2.29653	2.95953	0.00308109	0.0261773	Bacteria	Bacteroidota	Bacteroidia	Bacteroidales	Prevotellaceae	Prevotella	Prevotella_timonensis
otu128952	93.3717	19.905	6.78336	2.93438	0.00334211	0.0281765	Bacteria	Bacteroidota	Bacteroidia	Bacteroidales	Bacteroidaceae	Bacteroides	Bacteroides_thetaiotaomicron
otu301645	11.8152	4.66108	1.59229	2.92728	0.00341944	0.0286961	Bacteria	Proteobacteria	Gammaproteobacteria	Enterobacterales	Enterobacteriaceae	Escherichia-Shigella	Escherichia_sp.
otu493391	8.39833	19.7697	6.78355	2.91436	0.00356424	0.0297745	Bacteria	Firmicutes	Bacilli	Erysipelotrichales	Erysipelotrichaceae	Faecalitalea	Absiella_argi
otu294521	10.2364	19.7467	6.78343	2.91101	0.00360259	0.0300177	Bacteria	Bacteroidota	Bacteroidia	Bacteroidales	Prevotellaceae	Prevotella	Prevotella_copri
otu289334	185.483	6.35757	2.18408	2.91086	0.00360432	0.0300177	Bacteria	Firmicutes	Clostridia	Clostridiales	Clostridiaceae	Clostridium_sensu_stricto_1	Clostridium_perfringens
otu359954	4247.85	9.24857	3.19219	2.89725	0.00376455	0.0311627	Bacteria	Firmicutes	Negativicutes	Veillonellales-Selenomonadales	Veillonellaceae	Veillonella	Veillonella_ratti
otu845938	2569.92	3.48658	1.20433	2.89504	0.0037911	0.0313194	Bacteria	Bacteroidota	Bacteroidia	Bacteroidales	Marinifilaceae	Odoribacter	Odoribacter_splanchnicus
otu513445	300.759	6.31739	2.19155	2.88261	0.0039439	0.0324026	Bacteria	Bacteroidota	Bacteroidia	Bacteroidales	Bacteroidaceae	Bacteroides	Bacteroides_fragilis
otu301489	111.094	19.5002	6.78358	2.87461	0.00404521	0.0330862	Bacteria	Bacteroidota	Bacteroidia	Bacteroidales	Prevotellaceae	Prevotella	Trichuris_trichiura
otu340113	2715.15	4.85354	1.69638	2.86112	0.00422145	0.0343738	Bacteria	Firmicutes	Negativicutes	Veillonellales-Selenomonadales	Veillonellaceae	Dialister	Dialister_invisus
otu663969	80.6214	7.16019	2.52302	2.83794	0.00454054	0.0365914	Bacteria	Firmicutes	Bacilli	Lactobacillales	Leuconostocaceae	Weissella	Weissella_confusa
otu330083	4963.93	3.54623	1.25255	2.83121	0.00463724	0.0373159	Bacteria	Bacteroidota	Bacteroidia	Bacteroidales	Tannerellaceae	Parabacteroides	Parabacteroides_distasonis
otu357383	5.87215	19.0985	6.78394	2.81526	0.00487383	0.0390476	Bacteria	Actinobacteriota	Coriobacteriia	Coriobacteriales	Coriobacteriaceae	Collinsella	Collinsella_aerofaciens
otu2631110	154.986	4.14557	1.49687	2.76949	0.00561439	0.0445251	Bacteria	Bacteroidota	Bacteroidia	Bacteroidales	Marinifilaceae	Odoribacter	Odoribacter_splanchnicus
otu4265589	6.31015	17.4574	6.35304	2.74788	0.00599819	0.0472951	Bacteria	Bacteroidota	Bacteroidia	Bacteroidales	Prevotellaceae	Prevotella	Prevotella_denticola
otu4472721	186.772	3.25146	1.18365	2.74698	0.00601475	0.0473575	Bacteria	Bacteroidota	Bacteroidia	Bacteroidales	Marinifilaceae	Odoribacter	Odoribacter_splanchnicus

## Sheet: Negative
OTU	baseMean	log2FoldChange	lfcSE	stat	pvalue	padj	Domain	Phylum	Class	Order	Family	Genus	Species
otu294573	12.3913	-37.169	6.76084	-5.49769	3.84789e-08	2.32421e-06	Bacteria	Bacteroidota	Bacteroidia	Bacteroidales	Prevotellaceae	Prevotella	Trichuris_trichiura
otu326482	4.53074	-35.5973	6.76104	-5.26507	1.40136e-07	7.52888e-06	Bacteria	Bacteroidota	Bacteroidia	Bacteroidales	Prevotellaceae	Prevotella	Prevotella_copri
otu4468477	2.11634	-34.5223	6.7614	-5.10579	3.29408e-07	1.64105e-05	Bacteria	Bacteroidota	Bacteroidia	Bacteroidales	Bacteroidaceae	Bacteroides	Bacteroides_stercoris
otu357901	3.07302	-26.6475	5.7593	-4.62687	3.71236e-06	0.000135625	Bacteria	Bacteroidota	Bacteroidia	Bacteroidales	Tannerellaceae	Parabacteroides	Parabacteroides_goldsteinii
otu196388	10.0974	-31.0084	6.76088	-4.58644	4.50865e-06	0.00016058	Bacteria	Firmicutes	Clostridia	Lachnospirales	Lachnospiraceae	Agathobacter	[Eubacterium]_rectale
otu258695	15.2532	-30.614	6.76082	-4.52814	5.95046e-06	0.000197627	Bacteria	Bacteroidota	Bacteroidia	Bacteroidales	Bacteroidaceae	Bacteroides	Bacteroidaceae_bacterium
otu2280817	3.01843	-30.3213	6.7612	-4.48461	7.3048e-06	0.000235472	Bacteria	Bacteroidota	Bacteroidia	Bacteroidales	Prevotellaceae	Prevotella	Trichuris_trichiura
otu4311647	36.0383	-29.6808	6.76078	-4.39014	1.13276e-05	0.000342957	Bacteria	Verrucomicrobiota	Lentisphaeria	Victivallales	vadinBE97	vadinBE97	Bacteroidales_bacterium
otu180903	1.61364	-29.2928	6.7616	-4.33223	1.47608e-05	0.000426359	Bacteria	Firmicutes	Clostridia	Lachnospirales	Lachnospiraceae	Dorea	Dorea_formicigenerans
otu209685	18.7698	-29.0771	6.76086	-4.3008	1.70181e-05	0.000463976	Bacteria	Bacteroidota	Bacteroidia	Bacteroidales	Bacteroidaceae	Bacteroides	Bacteroides_coprocola
otu300872	122.124	-29.0836	6.76084	-4.30178	1.69434e-05	0.000463976	Bacteria	Bacteroidota	Bacteroidia	Bacteroidales	Prevotellaceae	Prevotella	Trichuris_trichiura
otu195651	4.50728	-28.4888	6.76104	-4.21368	2.51247e-05	0.000634485	Bacteria	Firmicutes	Clostridia	Lachnospirales	Lachnospiraceae	Agathobacter	[Eubacterium]_rectale
otu531121	28.1939	-27.48	6.7611	-4.06442	4.81511e-05	0.00100191	Bacteria	Bacteroidota	Bacteroidia	Bacteroidales	Prevotellaceae	Prevotella	Prevotella_copri
otu198071	2.18628	-27.1354	6.76139	-4.01329	5.98794e-05	0.0011595	Bacteria	Firmicutes	Clostridia	Lachnospirales	Lachnospiraceae	Agathobacter	[Eubacterium]_rectale
otu210523	11.6959	-25.5757	6.40642	-3.99221	6.54612e-05	0.00123699	Bacteria	Bacteroidota	Bacteroidia	Bacteroidales	Prevotellaceae	Prevotella	Prevotella_copri
otu188128	317.487	-4.58107	1.15021	-3.98282	6.81019e-05	0.00127521	Bacteria	Firmicutes	Clostridia	Lachnospirales	Lachnospiraceae	Anaerostipes	Anaerostipes_hadrus
otu839765	4.4121	-26.9273	6.76134	-3.98254	6.81817e-05	0.00127521	Bacteria	Bacteroidota	Bacteroidia	Bacteroidales	Bacteroidaceae	Bacteroides	Bacteroides_stercoris
otu612107	2.0731	-26.8251	6.76149	-3.96733	7.26821e-05	0.00132932	Bacteria	Bacteroidota	Bacteroidia	Bacteroidales	Prevotellaceae	Paraprevotella	Paraprevotella_clara
otu329650	7.66953	-26.3481	6.76138	-3.89685	9.74522e-05	0.00168999	Bacteria	Bacteroidota	Bacteroidia	Bacteroidales	Prevotellaceae	Prevotella	Prevotella_copri
otu520056	2.19269	-26.1191	6.76187	-3.8627	0.000112139	0.00185656	Bacteria	Bacteroidota	Bacteroidia	Bacteroidales	Prevotellaceae	Prevotella	Prevotella_copri
otu4307105	19.0586	-25.9493	6.76181	-3.83762	0.00012423	0.0020012	Bacteria	Bacteroidota	Bacteroidia	Bacteroidales	Prevotellaceae	Prevotella	Prevotella_copri
otu2560266	7.99649	-25.8094	6.76198	-3.81684	0.000135171	0.00212426	Bacteria	Firmicutes	Clostridia	Oscillospirales	Ruminococcaceae	[Eubacterium]_siraeum_group	[Eubacterium]_siraeum
otu188047	1.61019	-25.7153	6.76227	-3.80276	0.000143093	0.00218821	Bacteria	Firmicutes	Clostridia	Lachnospirales	Lachnospiraceae	Roseburia	Roseburia_intestinalis
otu124251	142.682	-10.885	2.91591	-3.73298	0.00018923	0.00268419	Bacteria	Cyanobacteria	Cyanobacteriia	Chloroplast	Chloroplast	Chloroplast	Punica_granatum
otu624194	9.00299	-7.3761	2.44833	-3.0127	0.00258933	0.0223457	Bacteria	Cyanobacteria	Cyanobacteriia	Chloroplast	Chloroplast	Chloroplast	Punica_granatum
otu513500	21.4776	-4.92469	1.69693	-2.90212	0.0037065	0.0307286	Bacteria	Firmicutes	Bacilli	Lactobacillales	Streptococcaceae	Lactococcus	Lactococcus_lactis
otu929275	79.3736	-4.91181	1.7035	-2.88335	0.00393464	0.0323751	Bacteria	Firmicutes	Bacilli	Lactobacillales	Streptococcaceae	Lactococcus	Lactococcus_lactis
