# Supplementary material for: Gut microbiota analyses of inflammatory bowel diseases from a representative Saudi population
Source: BMC Gastroenterol. 2023 Jul 28;23:258. doi: 10.1186/s12876-023-02904-2 (PMC10375692; doi:10.1186/s12876-023-02904-2)
Supplement: Supplementary file 17 — Supplementary Material 17 [file 12876_2023_2904_MOESM17_ESM.xlsx]

## Sheet: 20230508_CD_Normal_Differential
Additional File 17: Supplementary Table 5. Differential Abundance Testing. Differential Abundance Testing with the top 20 upregulated and top 20 downregulated species for Crohn’s versus normal
OTU	baseMean	log2FoldChange	lfcSE	stat	pvalue	padj	domain	phylum	class	order	family	genus	species
otu294573	12.3913	-28.9944	6.59299	-4.39776	1.09373e-05	0.000293171	d__Bacteria	p__Bacteroidota	c__Bacteroidia	o__Bacteroidales	f__Prevotellaceae	g__Prevotella	s__Trichuris_trichiura
otu326482	4.53074	-27.5322	6.59319	-4.17585	2.96874e-05	0.000663306	d__Bacteria	p__Bacteroidota	c__Bacteroidia	o__Bacteroidales	f__Prevotellaceae	g__Prevotella	s__Prevotella_copri
otu364584	9.77421	-27.287	6.59313	-4.13871	3.49266e-05	0.000743503	d__Bacteria	p__Bacteroidota	c__Bacteroidia	o__Bacteroidales	f__Prevotellaceae	g__Prevotella	s__Prevotella_stercorea
otu2280817	3.01843	-27.2092	6.59335	-4.12676	3.67903e-05	0.000773219	d__Bacteria	p__Bacteroidota	c__Bacteroidia	o__Bacteroidales	f__Prevotellaceae	g__Prevotella	s__Trichuris_trichiura
otu313977	4.86331	-27.1035	6.59318	-4.11084	3.94231e-05	0.000811363	d__Bacteria	p__Actinobacteriota	c__Coriobacteriia	o__Coriobacteriales	f__Coriobacteriaceae	g__Collinsella	s__Collinsella_aerofaciens
otu2137001	4.89994	-26.9379	6.59322	-4.0857	4.39435e-05	0.000868366	d__Bacteria	p__Bacteroidota	c__Bacteroidia	o__Bacteroidales	f__Bacteroidaceae	g__Bacteroides	s__Bacteroides_vulgatus
otu4468477	2.11634	-26.486	6.59355	-4.01695	5.89563e-05	0.00108305	d__Bacteria	p__Bacteroidota	c__Bacteroidia	o__Bacteroidales	f__Bacteroidaceae	g__Bacteroides	s__Bacteroides_stercoris
otu180903	1.61364	-26.2137	6.59377	-3.97552	7.0225e-05	0.00124526	d__Bacteria	p__Firmicutes	c__Clostridia	o__Lachnospirales	f__Lachnospiraceae	g__Dorea	s__Dorea_formicigenerans
otu3882669	6.12028	-24.3756	6.5949	-3.69614	0.000218905	0.00272416	d__Bacteria	p__Bacteroidota	c__Bacteroidia	o__Bacteroidales	f__Bacteroidaceae	g__Bacteroides	s__Bacteroides_ovatus
otu3783638	35.0578	-20.574	6.6073	-3.11382	0.00184681	0.0133921	d__Bacteria	p__Bacteroidota	c__Bacteroidia	o__Bacteroidales	f__Bacteroidaceae	g__Bacteroides	s__Bacteroides_ovatus
otu869840	21.3036	-19.5783	6.61569	-2.95937	0.00308265	0.021236	d__Bacteria	p__Bacteroidota	c__Bacteroidia	o__Bacteroidales	f__Prevotellaceae	g__Alloprevotella	s__Prevotellaceae_bacterium
otu4388007	293.453	-16.2069	5.16773	-3.13618	0.00171165	0.0125403	d__Bacteria	p__Bacteroidota	c__Bacteroidia	o__Bacteroidales	f__Prevotellaceae	g__Prevotella	s__Prevotellaceae_bacterium
otu124251	142.682	-10.6926	2.84285	-3.76124	0.000169072	0.00234901	d__Bacteria	p__Cyanobacteria	c__Cyanobacteriia	o__Chloroplast	f__Chloroplast	g__Chloroplast	s__Punica_granatum
otu456393	683.75	-9.92624	2.67189	-3.71507	0.000203148	0.00258363	d__Bacteria	p__Firmicutes	c__Bacilli	o__Lactobacillales	f__Lactobacillaceae	g__Lactobacillus	s__Lactobacillus_acidophilus
otu553352	24805.2	-9.60016	1.75767	-5.46186	4.71159e-08	2.08656e-06	d__Bacteria	p__Firmicutes	c__Bacilli	o__Lactobacillales	f__Lactobacillaceae	g__Lactobacillus	s__Lactobacillus_gasseri
otu864573	1729.05	-9.58445	2.24661	-4.26618	1.98847e-05	0.000488258	d__Bacteria	p__Firmicutes	c__Bacilli	o__Lactobacillales	f__Lactobacillaceae	g__Lactobacillus	s__Lactobacillus_gasseri
otu578653	2309.99	-9.15086	2.04262	-4.47997	7.46539e-06	0.00021654	d__Bacteria	p__Firmicutes	c__Bacilli	o__Lactobacillales	f__Lactobacillaceae	g__Lactobacillus	s__Lactobacillus_acidophilus
otu188128	317.487	-4.87335	1.12187	-4.34395	1.39945e-05	0.000361524	d__Bacteria	p__Firmicutes	c__Clostridia	o__Lachnospirales	f__Lachnospiraceae	g__Anaerostipes	s__Anaerostipes_hadrus
otu576536	90074.3	3.30999	0.951116	3.48011	0.000501209	0.00465542	d__Bacteria	p__Proteobacteria	c__Gammaproteobacteria	o__Enterobacterales	f__Enterobacteriaceae	g__Escherichia-Shigella	s__Escherichia_sp.
otu3799781	45129.1	3.35553	0.970517	3.45747	0.000545275	0.00489071	d__Bacteria	p__Proteobacteria	c__Gammaproteobacteria	o__Enterobacterales	f__Enterobacteriaceae	g__Escherichia-Shigella	s__Escherichia_sp.
otu968675	158.634	3.4726	1.23567	2.81029	0.00494966	0.0326467	d__Bacteria	p__Proteobacteria	c__Gammaproteobacteria	o__Pasteurellales	f__Pasteurellaceae	g__Haemophilus	s__Haemophilus_parainfluenzae
otu997957	2099.46	3.64382	1.11602	3.26501	0.00109462	0.0083434	d__Bacteria	p__Proteobacteria	c__Gammaproteobacteria	o__Pasteurellales	f__Pasteurellaceae	g__Haemophilus	s__Haemophilus_parainfluenzae
otu4448331	3501.86	3.6459	1.33916	2.72253	0.00647846	0.0410858	d__Bacteria	p__Proteobacteria	c__Gammaproteobacteria	o__Enterobacterales	f__Enterobacteriaceae	g__Escherichia-Shigella	s__Escherichia_sp.
otu298307	12331.4	3.67886	0.992885	3.70522	0.000211209	0.00265887	d__Bacteria	p__Proteobacteria	c__Gammaproteobacteria	o__Enterobacterales	f__Enterobacteriaceae	g__Escherichia-Shigella	s__Escherichia_sp.
otu338200	2612.95	4.04208	1.08427	3.72794	0.000193052	0.00251984	d__Bacteria	p__Proteobacteria	c__Gammaproteobacteria	o__Enterobacterales	f__Enterobacteriaceae	g__Escherichia-Shigella	s__Escherichia_sp.
otu187460	233.293	4.11244	1.261	3.26124	0.00110925	0.00842551	d__Bacteria	p__Firmicutes	c__Clostridia	o__Lachnospirales	f__Lachnospiraceae	g__Lachnoclostridium	s__[Clostridium]_bolteae
otu342427	238.71	4.13412	1.2225	3.3817	0.0007204	0.00595531	d__Bacteria	p__Firmicutes	c__Negativicutes	o__Veillonellales-Selenomonadales	f__Veillonellaceae	g__Veillonella	s__Veillonella_dispar
otu366906	415.94	4.17451	0.994873	4.19602	2.71642e-05	0.000617959	d__Bacteria	p__Firmicutes	c__Clostridia	o__Lachnospirales	f__Lachnospiraceae	g__Lachnoclostridium	s__[Clostridium]_bolteae
otu210303	13.2264	4.2074	1.4902	2.82337	0.00475211	0.0315535	d__Bacteria	p__Bacteroidota	c__Bacteroidia	o__Bacteroidales	f__Marinifilaceae	g__Odoribacter	s__Odoribacter_splanchnicus
otu330083	4963.93	4.23961	1.22172	3.47021	0.000520059	0.00477684	d__Bacteria	p__Bacteroidota	c__Bacteroidia	o__Bacteroidales	f__Tannerellaceae	g__Parabacteroides	s__Parabacteroides_distasonis
otu1550603	185.583	4.32173	1.54535	2.79661	0.00516422	0.0338369	d__Bacteria	p__Proteobacteria	c__Gammaproteobacteria	o__Enterobacterales	f__Enterobacteriaceae	g__Escherichia-Shigella	s__Escherichia_sp.
otu328063	2680.03	4.40671	1.4151	3.11406	0.00184529	0.0133921	d__Bacteria	p__Bacteroidota	c__Bacteroidia	o__Bacteroidales	f__Bacteroidaceae	g__Bacteroides	s__Bacteroides_dorei
otu4054304	242.616	4.46683	1.19929	3.72457	0.00019565	0.00253375	d__Bacteria	p__Firmicutes	c__Clostridia	o__Lachnospirales	f__Lachnospiraceae	g__Lachnoclostridium	s__[Clostridium]_bolteae
otu336228	3333.95	4.59591	1.72927	2.65772	0.00786706	0.0484728	d__Bacteria	p__Firmicutes	c__Negativicutes	o__Veillonellales-Selenomonadales	f__Veillonellaceae	g__Dialister	s__Dialister_invisus
otu516670	111.847	4.59844	1.49749	3.07077	0.0021351	0.0153036	d__Bacteria	p__Firmicutes	c__Negativicutes	o__Veillonellales-Selenomonadales	f__Veillonellaceae	g__Veillonella	s__Veillonella_dispar
otu4441615	125.958	4.9286	1.51574	3.25161	0.00114754	0.00867651	d__Bacteria	p__Firmicutes	c__Clostridia	o__Lachnospirales	f__Lachnospiraceae	g__Lachnoclostridium	s__bacterium_NLAE-zl-G121
otu513020	595.708	4.97844	1.13729	4.37747	1.20062e-05	0.000315084	d__Bacteria	p__Firmicutes	c__Negativicutes	o__Veillonellales-Selenomonadales	f__Veillonellaceae	g__Veillonella	s__Veillonella_dispar
otu4352404	280.902	5.08313	1.49369	3.40308	0.000666306	0.00563012	d__Bacteria	p__Proteobacteria	c__Gammaproteobacteria	o__Enterobacterales	f__Enterobacteriaceae	g__Escherichia-Shigella	s__Escherichia_sp.
otu3173561	60.1861	5.17206	1.93217	2.67682	0.00743248	0.0462548	d__Bacteria	p__Firmicutes	c__Clostridia	o__Clostridiales	f__Clostridiaceae	g__Clostridium_sensu_stricto_1	s__Clostridium_paraputrificum
otu554303	40.4786	5.22893	1.73994	3.00524	0.00265373	0.0185387	d__Bacteria	p__Firmicutes	c__Clostridia	o__Lachnospirales	f__Lachnospiraceae	g__Lachnoclostridium	s__[Clostridium]_bolteae
otu3244992	142.302	5.54586	1.51392	3.66325	0.000249034	0.00296926	d__Bacteria	p__Firmicutes	c__Clostridia	o__Lachnospirales	f__Lachnospiraceae	g__Lachnoclostridium	s__[Clostridium]_bolteae
otu561140	1887.58	5.62378	0.928876	6.05439	1.40946e-09	9.32125e-08	d__Bacteria	p__Firmicutes	c__Clostridia	o__Lachnospirales	f__Lachnospiraceae	g__Lachnoclostridium	s__[Clostridium]_bolteae
otu363914	36.8569	5.64992	1.9988	2.82666	0.00470369	0.0312738	d__Bacteria	p__Firmicutes	c__Clostridia	o__Lachnospirales	f__Lachnospiraceae	g__Lachnoclostridium	s__[Clostridium]_bolteae
otu661252	314.389	5.78915	1.65334	3.50149	0.000462658	0.00438473	d__Bacteria	p__Proteobacteria	c__Gammaproteobacteria	o__Enterobacterales	f__Pectobacteriaceae	g__Dickeya	s__Klebsiella_pneumoniae
otu110221	74.1977	5.94184	2.08671	2.84747	0.00440676	0.0295372	d__Bacteria	p__Firmicutes	c__Clostridia	o__Lachnospirales	f__Lachnospiraceae	g__Lachnoclostridium	s__[Clostridium]_scindens
otu3100353	65.3553	6.07001	2.27664	2.66622	0.00767099	0.0474415	d__Bacteria	p__Firmicutes	c__Clostridia	o__Lachnospirales	f__Lachnospiraceae	g__Lachnoclostridium	s__[Clostridium]_bolteae
otu301645	11.8152	6.17154	1.55737	3.96279	7.40776e-05	0.0012847	d__Bacteria	p__Proteobacteria	c__Gammaproteobacteria	o__Enterobacterales	f__Enterobacteriaceae	g__Escherichia-Shigella	s__Escherichia_sp.
otu513445	300.759	6.23463	2.13847	2.91547	0.00355152	0.0241971	d__Bacteria	p__Bacteroidota	c__Bacteroidia	o__Bacteroidales	f__Bacteroidaceae	g__Bacteroides	s__Bacteroides_fragilis
otu553611	90.9338	6.24843	2.03616	3.06874	0.00214965	0.0153857	d__Bacteria	p__Actinobacteriota	c__Actinobacteria	o__Bifidobacteriales	f__Bifidobacteriaceae	g__Bifidobacterium	s__Bifidobacterium_dentium
otu4183051	296.186	6.29288	1.79395	3.50783	0.000451773	0.00433423	d__Bacteria	p__Proteobacteria	c__Gammaproteobacteria	o__Enterobacterales	f__Pectobacteriaceae	g__Dickeya	s__Klebsiella_pneumoniae
otu189559	47.2012	6.31877	2.36187	2.67532	0.0074658	0.0463459	d__Bacteria	p__Firmicutes	c__Clostridia	o__Lachnospirales	f__Lachnospiraceae	g__uncultured	s__Faecalimonas_umbilicata
otu1029519	313.045	6.32789	1.62532	3.89331	9.88849e-05	0.00157202	d__Bacteria	p__Proteobacteria	c__Gammaproteobacteria	o__Pasteurellales	f__Pasteurellaceae	g__Haemophilus	s__Haemophilus_parainfluenzae
otu887641	859.46	6.34015	1.42407	4.45215	8.50164e-06	0.000242392	d__Bacteria	p__Proteobacteria	c__Gammaproteobacteria	o__Pasteurellales	f__Pasteurellaceae	g__Haemophilus	s__Haemophilus_parainfluenzae
otu535702	968.962	6.66691	1.83626	3.63069	0.000282662	0.003223	d__Bacteria	p__Firmicutes	c__Bacilli	o__Lactobacillales	f__Enterococcaceae	g__Enterococcus	s__Enterococcus_durans
otu449300	454.788	6.78439	1.81281	3.74247	0.000182223	0.00247127	d__Bacteria	p__Proteobacteria	c__Gammaproteobacteria	o__Enterobacterales	f__Enterobacteriaceae	g__Enterobacter	s__Citrobacter_europaeus
otu1896944	65.3157	7.03589	2.59373	2.71265	0.00667473	0.0420669	d__Bacteria	p__Firmicutes	c__Clostridia	o__Lachnospirales	f__Lachnospiraceae	g__Lachnoclostridium	s__[Clostridium]_bolteae
otu4430728	2377.07	7.42674	2.73958	2.7109	0.0067101	0.0421826	d__Bacteria	p__Bacteroidota	c__Bacteroidia	o__Bacteroidales	f__Prevotellaceae	g__Prevotella	s__Prevotella_buccae
otu331697	5706.83	7.4763	1.49466	5.00199	5.67402e-07	2.18164e-05	d__Bacteria	p__Proteobacteria	c__Gammaproteobacteria	o__Enterobacterales	f__Enterobacteriaceae	g__Enterobacter	s__Citrobacter_europaeus
otu705122	121.034	7.6305	2.40328	3.17504	0.00149816	0.0110909	d__Bacteria	p__Proteobacteria	c__Gammaproteobacteria	o__Enterobacterales	f__Enterobacteriaceae	g__Enterobacter	s__Citrobacter_europaeus
otu589392	112.95	8.09292	2.30095	3.5172	0.000436125	0.00425822	d__Bacteria	p__Firmicutes	c__Bacilli	o__Lactobacillales	f__Enterococcaceae	g__Enterococcus	s__Enterococcus_durans
otu359954	4247.85	9.05955	3.11392	2.90937	0.00362154	0.0246404	d__Bacteria	p__Firmicutes	c__Negativicutes	o__Veillonellales-Selenomonadales	f__Veillonellaceae	g__Veillonella	s__Veillonella_ratti
otu432284	414.56	9.16657	2.63474	3.47911	0.000503079	0.00466406	d__Bacteria	p__Cyanobacteria	c__Cyanobacteriia	o__Chloroplast	f__Chloroplast	g__Chloroplast	s__Punica_granatum
otu708728	468.272	9.23647	2.97587	3.10379	0.00191056	0.0137939	d__Bacteria	p__Proteobacteria	c__Gammaproteobacteria	o__Enterobacterales	f__Enterobacteriaceae	g__Klebsiella	s__Klebsiella_oxytoca
otu4432270	596.515	9.52281	2.91919	3.26215	0.00110573	0.00841165	d__Bacteria	p__Firmicutes	c__Bacilli	o__Lactobacillales	f__Lactobacillaceae	g__Lactobacillus	s__Lactobacillus_mucosae
otu806866	814.953	9.69715	3.10293	3.12516	0.00177708	0.0129432	d__Bacteria	p__Cyanobacteria	c__Cyanobacteriia	o__Chloroplast	f__Chloroplast	g__Chloroplast	s__Punica_granatum
otu14273	103.71	9.82406	3.61216	2.71972	0.00653377	0.0412834	d__Bacteria	p__Firmicutes	c__Clostridia	o__Peptostreptococcales-Tissierellales	f__Peptostreptococcales-Tissierellales	g__Parvimonas	s__Parvimonas_micra
otu390336	618.763	9.85659	3.35338	2.9393	0.00328956	0.0225674	d__Bacteria	p__Firmicutes	c__Bacilli	o__Staphylococcales	f__Staphylococcaceae	g__Staphylococcus	s__Staphylococcus_warneri
otu190638	1053.81	10.0666	2.99571	3.36035	0.00077843	0.00627055	d__Bacteria	p__Bacteroidota	c__Bacteroidia	o__Bacteroidales	f__Bacteroidaceae	g__Bacteroides	s__Bacteroides_thetaiotaomicron
otu4323264	999.988	10.8316	4.01288	2.6992	0.00695064	0.0435843	d__Bacteria	p__Firmicutes	c__Clostridia	o__Clostridiales	f__Clostridiaceae	g__Clostridium_sensu_stricto_1	s__Clostridium_butyricum
otu440546	477.589	11.0094	2.65216	4.15109	3.30895e-05	0.000713582	d__Bacteria	p__Proteobacteria	c__Gammaproteobacteria	o__Enterobacterales	f__Enterobacteriaceae	g__Enterobacter	s__Citrobacter_europaeus
otu367320	1091.6	11.0477	4.14345	2.6663	0.00766909	0.0474415	d__Bacteria	p__Bacteroidota	c__Bacteroidia	o__Bacteroidales	f__Bacteroidaceae	g__Bacteroides	s__Bacteroides_plebeius
otu2246553	643.361	11.8236	4.01837	2.94239	0.00325689	0.0223742	d__Bacteria	p__Firmicutes	c__Clostridia	o__Clostridiales	f__Clostridiaceae	g__Clostridium_sensu_stricto_1	s__Clostridium_butyricum
otu365496	820.693	12.3578	3.41454	3.61916	0.000295556	0.00332416	d__Bacteria	p__Bacteroidota	c__Bacteroidia	o__Bacteroidales	f__Bacteroidaceae	g__Bacteroides	s__Bacteroides_plebeius
otu4459634	1098.69	12.5944	4.50724	2.79425	0.00520205	0.033995	d__Bacteria	p__Firmicutes	c__Clostridia	o__Clostridiales	f__Clostridiaceae	g__Clostridium_sensu_stricto_1	s__Clostridium_butyricum
otu1086722	1000.77	13.6204	3.18879	4.27135	1.94292e-05	0.000479447	d__Bacteria	p__Proteobacteria	c__Gammaproteobacteria	o__Pasteurellales	f__Pasteurellaceae	g__Haemophilus	s__Haemophilus_parainfluenzae
otu186788	1529.78	15.0403	3.55001	4.2367	2.26829e-05	0.000535748	d__Bacteria	p__Proteobacteria	c__Gammaproteobacteria	o__Enterobacterales	f__Enterobacteriaceae	g__Enterobacter	s__Citrobacter_europaeus
otu1033552	5.87229	16.5953	5.91439	2.80592	0.00501738	0.0330055	d__Bacteria	p__Firmicutes	c__Bacilli	o__Lactobacillales	f__Lactobacillaceae	g__Lactobacillus	s__Lactobacillus_iners
otu470241	171.418	17.6534	6.6188	2.66716	0.00764949	0.0474268	d__Bacteria	p__Firmicutes	c__Negativicutes	o__Veillonellales-Selenomonadales	f__Veillonellaceae	g__Dialister	s__Dialister_invisus
otu242988	4.72704	17.7239	4.48999	3.94742	7.89986e-05	0.00135582	d__Bacteria	p__Campilobacterota	c__Campylobacteria	o__Campylobacterales	f__Campylobacteraceae	g__Campylobacter	s__Campylobacter_showae
otu2112006	44.4167	17.7777	6.61875	2.68596	0.00723219	0.0450649	d__Bacteria	p__Bacteroidota	c__Bacteroidia	o__Bacteroidales	f__Marinifilaceae	g__Odoribacter	s__Odoribacter_laneus
otu570230	13.3589	18.1069	6.61847	2.73582	0.00622256	0.0396708	d__Bacteria	p__Bacteroidota	c__Bacteroidia	o__Bacteroidales	f__Tannerellaceae	g__Parabacteroides	s__Parabacteroides_gordonii
otu715913	27.7015	18.2374	6.61845	2.75554	0.00585952	0.037598	d__Bacteria	p__Fusobacteriota	c__Fusobacteriia	o__Fusobacteriales	f__Leptotrichiaceae	g__Sneathia	s__Sneathia_sanguinegens
otu178928	3.53829	18.289	6.6184	2.76336	0.005721	0.0368522	d__Bacteria	p__Firmicutes	c__Clostridia	o__Lachnospirales	f__Lachnospiraceae	g__Roseburia	s__Roseburia_intestinalis
otu301578	18.1676	18.2965	6.61831	2.76453	0.00570043	0.0367674	d__Bacteria	p__Bacteroidota	c__Bacteroidia	o__Bacteroidales	f__Bacteroidaceae	g__Bacteroides	s__Bacteroides_sartorii
otu335123	16.6095	18.3712	6.61827	2.77583	0.00550615	0.0356534	d__Bacteria	p__Bacteroidota	c__Bacteroidia	o__Bacteroidales	f__Bacteroidaceae	g__Bacteroides	s__Bacteroides_sartorii
otu502960	8.63778	18.3832	6.61832	2.77763	0.00547575	0.0355029	d__Bacteria	p__Bacteroidota	c__Bacteroidia	o__Bacteroidales	f__Prevotellaceae	g__Alloprevotella	s__Alloprevotella_tannerae
otu856569	6.80742	18.5462	6.61822	2.80229	0.00507412	0.0332905	d__Bacteria	p__Proteobacteria	c__Gammaproteobacteria	o__Pasteurellales	f__Pasteurellaceae	g__Haemophilus	s__Haemophilus_parainfluenzae
otu2271511	63.5485	18.731	6.61808	2.83027	0.00465089	0.0309643	d__Bacteria	p__Firmicutes	c__Negativicutes	o__Veillonellales-Selenomonadales	f__Veillonellaceae	g__Dialister	s__Dialister_invisus
otu370105	22.63	18.7886	6.61803	2.83901	0.00452542	0.0302508	d__Bacteria	p__Bacteroidota	c__Bacteroidia	o__Bacteroidales	f__Bacteroidaceae	g__Bacteroides	s__Bacteroides_plebeius
otu2680244	3.97307	18.885	6.61793	2.85362	0.00432245	0.02909	d__Bacteria	p__Firmicutes	c__Clostridia	o__Lachnospirales	f__Lachnospiraceae	g__Agathobacter	s__[Eubacterium]_rectale
otu409786	10.1957	18.9955	6.6179	2.87032	0.00410051	0.0277092	d__Bacteria	p__Firmicutes	c__Clostridia	o__Lachnospirales	f__Lachnospiraceae	g__Agathobacter	s__[Eubacterium]_rectale
otu150050	12.5836	19.0802	6.61785	2.88315	0.00393721	0.0266783	d__Bacteria	p__Firmicutes	c__Clostridia	o__Oscillospirales	f__Ruminococcaceae	g__Ruminococcus	s__Ruminococcus_bicirculans
otu181853	10.0108	19.3151	5.56753	3.46924	0.000521942	0.00478014	d__Bacteria	p__Firmicutes	c__Clostridia	o__Lachnospirales	f__Lachnospiraceae	g__Anaerostipes	s__Anaerostipes_hadrus
otu162430	16.3221	19.3379	6.6177	2.92215	0.00347625	0.0237496	d__Bacteria	p__Firmicutes	c__Negativicutes	o__Veillonellales-Selenomonadales	f__Veillonellaceae	g__Dialister	s__Dialister_invisus
otu151623	10.4427	19.3476	6.61769	2.92362	0.00345992	0.0236706	d__Bacteria	p__Firmicutes	c__Negativicutes	o__Veillonellales-Selenomonadales	f__Veillonellaceae	g__Megasphaera	s__Megasphaera_hexanoica
otu353782	119.577	19.4213	6.61765	2.93477	0.0033379	0.0228674	d__Bacteria	p__Bacteroidota	c__Bacteroidia	o__Bacteroidales	f__Bacteroidaceae	g__Bacteroides	s__Bacteroides_sartorii
otu187265	25.5458	19.5692	6.61756	2.95716	0.00310486	0.0213593	d__Bacteria	p__Firmicutes	c__Clostridia	o__Lachnospirales	f__Lachnospiraceae	g__Roseburia	s__Roseburia_inulinivorans
otu180857	7.0366	19.6517	6.28816	3.12519	0.00177688	0.0129432	d__Bacteria	p__Firmicutes	c__Clostridia	o__Oscillospirales	f__Ruminococcaceae	g__Ruminococcus	s__Clostridiaceae_bacterium
otu780970	38.3709	19.85	6.61743	2.99965	0.00270288	0.0188291	d__Bacteria	p__Bacteroidota	c__Bacteroidia	o__Bacteroidales	f__Bacteroidaceae	g__Bacteroides	s__Bacteroides_sartorii
otu844375	9.41336	19.8665	6.61743	3.00214	0.00268089	0.0187021	d__Bacteria	p__Bacteroidota	c__Bacteroidia	o__Bacteroidales	f__Bacteroidaceae	g__Bacteroides	s__Bacteroides_vulgatus
otu11298	71.0371	19.8932	6.61742	3.00619	0.00264544	0.0185069	d__Bacteria	p__Fusobacteriota	c__Fusobacteriia	o__Fusobacteriales	f__Leptotrichiaceae	g__Sneathia	s__Sneathia_sanguinegens
otu4480777	15.3796	20.0565	5.1926	3.86251	0.000112228	0.00173796	d__Bacteria	p__Bacteroidota	c__Bacteroidia	o__Bacteroidales	f__Prevotellaceae	g__Prevotella	s__Prevotella_oris
otu177884	6.71507	20.1127	5.0242	4.00317	6.24987e-05	0.00113968	d__Bacteria	p__Firmicutes	c__Clostridia	o__Oscillospirales	f__Ruminococcaceae	g__Ruminococcus	s__Clostridiaceae_bacterium
otu166334	59.2985	20.1415	6.61733	3.04376	0.00233642	0.016508	d__Bacteria	p__Firmicutes	c__Negativicutes	o__Acidaminococcales	f__Acidaminococcaceae	g__Phascolarctobacterium	s__Ruminococcus_sp.
otu276742	8.0861	20.1577	6.0007	3.35922	0.000781618	0.00627318	d__Bacteria	p__Synergistota	c__Synergistia	o__Synergistales	f__Synergistaceae	g__Cloacibacillus	s__Cloacibacillus_evryensis
otu185841	110.256	20.1861	6.61732	3.05049	0.00228471	0.016212	d__Bacteria	p__Bacteroidota	c__Bacteroidia	o__Bacteroidales	f__Bacteroidaceae	g__Bacteroides	s__Bacteroides_sartorii
otu111341	43.8256	20.4115	3.24815	6.28402	3.29918e-10	2.59745e-08	d__Bacteria	p__Firmicutes	c__Negativicutes	o__Veillonellales-Selenomonadales	f__Veillonellaceae	g__Dialister	s__Dialister_propionicifaciens
otu184922	8.81237	20.5989	5.74669	3.58448	0.000337745	0.00359265	d__Bacteria	p__Firmicutes	c__Negativicutes	o__Veillonellales-Selenomonadales	f__Veillonellaceae	g__Dialister	s__Dialister_invisus
otu851603	21.3582	20.6314	4.32896	4.76591	1.88003e-06	6.47566e-05	d__Bacteria	p__Firmicutes	c__Bacilli	o__Lactobacillales	f__Lactobacillaceae	g__Lactobacillus	s__Lactobacillus_acidophilus
otu253954	15.8067	20.8805	5.08318	4.10776	3.99523e-05	0.000815487	d__Bacteria	p__Firmicutes	c__Bacilli	o__Lactobacillales	f__Lactobacillaceae	g__Lactobacillus	s__Lactobacillus_iners
otu1055711	9.81883	21.0113	4.44023	4.73203	2.22286e-06	7.50026e-05	d__Bacteria	p__Bacteroidota	c__Bacteroidia	o__Bacteroidales	f__Porphyromonadaceae	g__Porphyromonas	s__Porphyromonas_uenonis
otu1733364	15.7632	21.0474	6.61706	3.18078	0.00146879	0.0108897	d__Bacteria	p__Bacteroidota	c__Bacteroidia	o__Bacteroidales	f__Bacteroidaceae	g__Bacteroides	s__Bacteroides_uniformis
otu184926	12.7497	21.0528	6.61686	3.18169	0.0014642	0.0108719	d__Bacteria	p__Firmicutes	c__Clostridia	o__Lachnospirales	f__Lachnospiraceae	g__Agathobacter	s__[Eubacterium]_rectale
otu4342220	250.016	21.0538	4.54383	4.63349	3.59553e-06	0.000115057	d__Bacteria	p__Bacteroidota	c__Bacteroidia	o__Bacteroidales	f__Prevotellaceae	g__Prevotella	s__Prevotella_oris
otu537734	12.6435	21.0823	5.89307	3.57747	0.000346933	0.00364573	d__Bacteria	p__Firmicutes	c__Bacilli	o__Lactobacillales	f__Lactobacillaceae	g__Lactobacillus	s__Lactobacillus_delbrueckii
otu304401	22.4724	21.1508	6.61705	3.19641	0.00139149	0.010363	d__Bacteria	p__Firmicutes	c__Clostridia	o__Lachnospirales	f__Lachnospiraceae	g__Agathobacter	s__[Eubacterium]_rectale
otu320915	19.697	21.2947	6.36226	3.34703	0.000816816	0.00648225	d__Bacteria	p__Cyanobacteria	c__Vampirivibrionia	o__Gastranaerophilales	f__Gastranaerophilales	g__Gastranaerophilales	s__Clostridium_sp.
otu1115121	7.01483	21.2971	6.61692	3.21858	0.00128829	0.00962338	d__Bacteria	p__Bacteroidota	c__Bacteroidia	o__Bacteroidales	f__Muribaculaceae	g__Muribaculaceae	s__Porphyromonadaceae_bacterium
otu158415	24.1181	21.3329	6.61702	3.22394	0.00126438	0.00948761	d__Bacteria	p__Proteobacteria	c__Gammaproteobacteria	o__Burkholderiales	f__Sutterellaceae	g__Sutterella	s__Sutturella_timonensis
otu4437433	17.7028	21.3975	3.2927	6.49846	8.1146e-11	7.59404e-09	d__Bacteria	p__Firmicutes	c__Negativicutes	o__Veillonellales-Selenomonadales	f__Veillonellaceae	g__Dialister	s__Dialister_invisus
otu3028550	8.89519	21.6034	6.61689	3.26489	0.00109507	0.0083434	d__Bacteria	p__Bacteroidota	c__Bacteroidia	o__Bacteroidales	f__Prevotellaceae	g__Prevotella	s__Trichuris_trichiura
otu4388215	26.7125	21.6162	6.61698	3.26677	0.00108782	0.00831372	d__Bacteria	p__Bacteroidota	c__Bacteroidia	o__Bacteroidales	f__Prevotellaceae	g__Prevotella	s__Prevotella_copri
otu357383	5.87215	21.6484	6.61696	3.27165	0.0010692	0.008184	d__Bacteria	p__Actinobacteriota	c__Coriobacteriia	o__Coriobacteriales	f__Coriobacteriaceae	g__Collinsella	s__Collinsella_aerofaciens
otu4127493	8.17396	21.7052	6.6169	3.28026	0.00103711	0.00797533	d__Bacteria	p__Bacteroidota	c__Bacteroidia	o__Bacteroidales	f__Tannerellaceae	g__Parabacteroides	s__Parabacteroides_merdae
otu4469345	30.3608	21.7274	6.61694	3.28361	0.00102488	0.0079181	d__Bacteria	p__Firmicutes	c__Negativicutes	o__Acidaminococcales	f__Acidaminococcaceae	g__Acidaminococcus	s__Acidaminococcus_fermentans
otu4478339	22.0441	21.7899	3.32926	6.54498	5.95037e-11	6.08624e-09	d__Bacteria	p__Firmicutes	c__Bacilli	o__Lactobacillales	f__Enterococcaceae	g__Enterococcus	s__Enterococcus_durans
otu328617	19.6808	21.9718	6.61694	3.32053	0.000898456	0.00702893	d__Bacteria	p__Bacteroidota	c__Bacteroidia	o__Bacteroidales	f__Bacteroidaceae	g__Bacteroides	s__Bacteroides_uniformis
otu4265589	6.31015	21.9807	6.1947	3.5483	0.00038772	0.00397333	d__Bacteria	p__Bacteroidota	c__Bacteroidia	o__Bacteroidales	f__Prevotellaceae	g__Prevotella	s__Prevotella_denticola
otu2272193	49.3622	22.005	5.91284	3.72156	0.000197993	0.00255741	d__Bacteria	p__Bacteroidota	c__Bacteroidia	o__Bacteroidales	f__Bacteroidaceae	g__Bacteroides	s__Bacteroides_fragilis
otu847023	29.587	22.0284	5.84769	3.76703	0.000165201	0.00230167	d__Bacteria	p__Bacteroidota	c__Bacteroidia	o__Bacteroidales	f__Bacteroidaceae	g__Bacteroides	s__Bacteroides_fragilis
otu363017	11.215	22.1862	5.63379	3.93805	8.21449e-05	0.00137648	d__Bacteria	p__Firmicutes	c__Clostridia	o__Lachnospirales	f__Lachnospiraceae	g__Agathobacter	s__[Eubacterium]_rectale
otu531139	6.87997	22.1997	6.61692	3.35499	0.000793682	0.00635972	d__Bacteria	p__Bacteroidota	c__Bacteroidia	o__Bacteroidales	f__Prevotellaceae	g__Prevotella	s__Prevotella_copri
otu4418738	16.7273	22.2144	4.62684	4.80119	1.57726e-06	5.5093e-05	d__Bacteria	p__Firmicutes	c__Clostridia	o__Lachnospirales	f__Lachnospiraceae	g__Agathobacter	s__[Eubacterium]_rectale
otu4333921	7.89429	22.2314	6.61691	3.35979	0.000780026	0.00627055	d__Bacteria	p__Bacteroidota	c__Bacteroidia	o__Bacteroidales	f__Marinifilaceae	g__Sanguibacteroides	s__Gabonibacter_massiliensis
otu584541	41.3665	22.2397	6.6169	3.36104	0.0007765	0.00627055	d__Bacteria	p__Bacteroidota	c__Bacteroidia	o__Bacteroidales	f__Bacteroidaceae	g__Bacteroides	s__Bacteroides_uniformis
otu4427907	11.1233	22.2482	6.61691	3.36232	0.000772901	0.00625382	d__Bacteria	p__Desulfobacterota	c__Desulfovibrionia	o__Desulfovibrionales	f__Desulfovibrionaceae	g__Desulfovibrio	s__Desulfovibrio_fairfieldensis
otu41229	16.9458	22.2616	6.08619	3.65772	0.000254468	0.00302677	d__Bacteria	p__Proteobacteria	c__Gammaproteobacteria	o__Burkholderiales	f__Sutterellaceae	g__Sutterella	s__Sutterellaceae_bacterium
otu493391	8.39833	22.2645	6.61691	3.36478	0.000766035	0.00620839	d__Bacteria	p__Firmicutes	c__Bacilli	o__Erysipelotrichales	f__Erysipelotrichaceae	g__Faecalitalea	s__Absiella_argi
otu196481	98.81	22.28	5.29408	4.20847	2.57101e-05	0.000593127	d__Bacteria	p__Bacteroidota	c__Bacteroidia	o__Bacteroidales	f__Prevotellaceae	g__Prevotella	s__Prevotella_copri
otu334729	7.80023	22.3089	6.61691	3.3715	0.00074761	0.00607893	d__Bacteria	p__Bacteroidota	c__Bacteroidia	o__Bacteroidales	f__Prevotellaceae	g__Prevotella	s__Prevotella_stercorea
otu294521	10.2364	22.3186	6.61689	3.37297	0.000743614	0.00607893	d__Bacteria	p__Bacteroidota	c__Bacteroidia	o__Bacteroidales	f__Prevotellaceae	g__Prevotella	s__Prevotella_copri
otu2774252	17.1743	22.3379	6.6169	3.37589	0.000735781	0.00605207	d__Bacteria	p__Firmicutes	c__Negativicutes	o__Veillonellales-Selenomonadales	f__Veillonellaceae	g__Dialister	s__Dialister_invisus
otu4405360	47.364	22.3448	5.46208	4.0909	4.2971e-05	0.000857055	d__Bacteria	p__Bacteroidota	c__Bacteroidia	o__Bacteroidales	f__Porphyromonadaceae	g__Porphyromonas	s__Porphyromonas_asaccharolytica
otu211393	6.32439	22.3534	5.99839	3.72658	0.000194098	0.00252683	d__Bacteria	p__Firmicutes	c__Clostridia	o__Lachnospirales	f__Lachnospiraceae	g__uncultured	s__Faecalimonas_umbilicata
otu4281168	9.83752	22.3649	6.2114	3.60062	0.000317457	0.00349884	d__Bacteria	p__Bacteroidota	c__Bacteroidia	o__Bacteroidales	f__Prevotellaceae	g__Prevotella	s__Prevotella_melaninogenica
otu416299	9.43407	22.3654	6.61689	3.38004	0.00072474	0.00598122	d__Bacteria	p__Proteobacteria	c__Gammaproteobacteria	o__Enterobacterales	f__Enterobacteriaceae	g__Enterobacter	s__Citrobacter_europaeus
otu3433887	8.3006	22.3777	6.6169	3.38191	0.000719846	0.00595531	d__Bacteria	p__Firmicutes	c__Negativicutes	o__Veillonellales-Selenomonadales	f__Selenomonadaceae	g__Megamonas	s__Megamonas_funiformis
otu4347689	194.636	22.3806	6.54018	3.42202	0.000621584	0.00535253	d__Bacteria	p__Bacteroidota	c__Bacteroidia	o__Bacteroidales	f__Bacteroidaceae	g__Bacteroides	s__Bacteroides_thetaiotaomicron
otu4369269	65.6274	22.3958	6.6169	3.38463	0.000712731	0.00591161	d__Bacteria	p__Bacteroidota	c__Bacteroidia	o__Bacteroidales	f__Bacteroidaceae	g__Bacteroides	s__Bacteroides_thetaiotaomicron
otu322337	41.2525	22.3982	2.75956	8.11657	4.79532e-16	2.33069e-13	d__Bacteria	p__Firmicutes	c__Clostridia	o__Clostridiales	f__Clostridiaceae	g__Clostridium_sensu_stricto_1	s__Clostridium_perfringens
otu306695	12.322	22.4556	6.61689	3.39367	0.000689621	0.00575845	d__Bacteria	p__Bacteroidota	c__Bacteroidia	o__Bacteroidales	f__Prevotellaceae	g__Prevotella	s__Prevotella_stercorea
otu1045110	183.743	22.4837	6.20552	3.62318	0.000291008	0.00329829	d__Bacteria	p__Bacteroidota	c__Bacteroidia	o__Bacteroidales	f__Prevotellaceae	g__Prevotella	s__Prevotella_copri
otu1086029	9.98131	22.5211	6.61688	3.40359	0.000665072	0.00562928	d__Bacteria	p__Bacteroidota	c__Bacteroidia	o__Bacteroidales	f__Prevotellaceae	g__Prevotella	s__Prevotella_oris
otu181467	11.387	22.5726	6.61688	3.41136	0.000646403	0.00549942	d__Bacteria	p__Firmicutes	c__Clostridia	o__Lachnospirales	f__Lachnospiraceae	g__Agathobacter	s__[Eubacterium]_rectale
otu199722	10.097	22.6134	6.61688	3.41753	0.000631917	0.00540398	d__Bacteria	p__Verrucomicrobiota	c__Verrucomicrobiae	o__Verrucomicrobiales	f__Akkermansiaceae	g__Akkermansia	s__Akkermansia_muciniphila
otu998587	23.8019	22.6295	4.44442	5.09168	3.5491e-07	1.41964e-05	d__Bacteria	p__Bacteroidota	c__Bacteroidia	o__Bacteroidales	f__Porphyromonadaceae	g__Porphyromonas	s__Porphyromonas_asaccharolytica
otu192392	5.79774	22.6921	6.61695	3.42939	0.000604937	0.0052456	d__Bacteria	p__Firmicutes	c__Clostridia	o__Lachnospirales	f__Lachnospiraceae	g__Roseburia	s__Roseburia_faecis
otu4405652	13.4454	22.6979	5.15796	4.40055	1.07977e-05	0.000292618	d__Bacteria	p__Firmicutes	c__Negativicutes	o__Veillonellales-Selenomonadales	f__Veillonellaceae	g__Dialister	s__Dialister_invisus
otu195143	22.0001	22.7401	4.7298	4.80784	1.52568e-06	5.36693e-05	d__Bacteria	p__Firmicutes	c__Clostridia	o__Lachnospirales	f__Lachnospiraceae	g__Agathobacter	s__[Eubacterium]_rectale
otu180889	12.3518	22.7693	4.7947	4.74884	2.04582e-06	6.9502e-05	d__Bacteria	p__Firmicutes	c__Clostridia	o__Lachnospirales	f__Lachnospiraceae	g__Tyzzerella	s__Tyzzerella_sp.
otu302075	13.0813	22.8005	4.20829	5.41798	6.02754e-08	2.57729e-06	d__Bacteria	p__Firmicutes	c__Bacilli	o__Lactobacillales	f__Lactobacillaceae	g__Lactobacillus	s__Lactobacillus_mucosae
otu2108564	47.2564	22.8146	6.61687	3.44794	0.000564874	0.00498536	d__Bacteria	p__Bacteroidota	c__Bacteroidia	o__Bacteroidales	f__Bacteroidaceae	g__Bacteroides	s__Bacteroides_uniformis
otu3237064	62.7661	22.8187	6.61687	3.44856	0.000563585	0.00498536	d__Bacteria	p__Bacteroidota	c__Bacteroidia	o__Bacteroidales	f__Bacteroidaceae	g__Bacteroides	s__Bacteroides_uniformis
otu2654263	17.1841	22.8824	6.61684	3.4582	0.000543802	0.00488634	d__Bacteria	p__Proteobacteria	c__Gammaproteobacteria	o__Pasteurellales	f__Pasteurellaceae	g__Haemophilus	s__Haemophilus_parainfluenzae
otu338757	11.9997	22.8895	6.61687	3.45926	0.000541665	0.00487597	d__Bacteria	p__Firmicutes	c__Bacilli	o__Lactobacillales	f__Lactobacillaceae	g__Lactobacillus	s__Lactobacillus_mucosae
otu579616	12.3688	22.9345	6.61686	3.46607	0.000528128	0.00478014	d__Bacteria	p__Synergistota	c__Synergistia	o__Synergistales	f__Synergistaceae	g__Pyramidobacter	s__Rarimicrobium_hominis
otu525239	19.1598	23.0365	6.61686	3.48149	0.000498632	0.0046489	d__Bacteria	p__Bacteroidota	c__Bacteroidia	o__Bacteroidales	f__Prevotellaceae	g__Prevotella	s__Prevotella_copri
otu184059	13.9133	23.0709	6.61686	3.48668	0.000489055	0.00456819	d__Bacteria	p__Firmicutes	c__Negativicutes	o__Veillonellales-Selenomonadales	f__Veillonellaceae	g__Dialister	s__Dialister_invisus
otu3680332	13.6042	23.0773	6.22386	3.70787	0.000209008	0.00263786	d__Bacteria	p__Bacteroidota	c__Bacteroidia	o__Bacteroidales	f__Bacteroidaceae	g__Bacteroides	s__Bacteroides_thetaiotaomicron
otu24370	43.0179	23.1134	6.61686	3.49311	0.000477425	0.00447989	d__Bacteria	p__Firmicutes	c__Negativicutes	o__Veillonellales-Selenomonadales	f__Veillonellaceae	g__Megasphaera	s__Megasphaera_elsdenii
otu4438116	15.8153	23.1148	6.61686	3.49332	0.000477061	0.00447989	d__Bacteria	p__Bacteroidota	c__Bacteroidia	o__Bacteroidales	f__Bacteroidaceae	g__Bacteroides	s__Bacteroides_thetaiotaomicron
otu826042	18.1325	23.1355	6.61685	3.49646	0.00047148	0.00445436	d__Bacteria	p__Proteobacteria	c__Gammaproteobacteria	o__Enterobacterales	f__Morganellaceae	g__Proteus	s__bacterium_R49
otu525261	16.5591	23.1827	3.65339	6.34554	2.2164e-10	1.83223e-08	d__Bacteria	p__Firmicutes	c__Bacilli	o__Lactobacillales	f__Streptococcaceae	g__Streptococcus	s__Streptococcus_lutetiensis
otu304929	21.4988	23.1942	6.61685	3.50532	0.000456053	0.00435843	d__Bacteria	p__Bacteroidota	c__Bacteroidia	o__Bacteroidales	f__Bacteroidaceae	g__Bacteroides	s__Bacteroides_ovatus
otu358239	33.3278	23.1964	5.46316	4.24597	2.17646e-05	0.00052404	d__Bacteria	p__Firmicutes	c__Negativicutes	o__Veillonellales-Selenomonadales	f__Veillonellaceae	g__Veillonella	s__Veillonella_ratti
otu4450659	16.9418	23.2051	6.61685	3.50698	0.000453229	0.0043398	d__Bacteria	p__Bacteroidota	c__Bacteroidia	o__Bacteroidales	f__Bacteroidaceae	g__Bacteroides	s__Bacteroides_fragilis
otu849956	63.5515	23.2212	6.19244	3.74992	0.00017689	0.00243708	d__Bacteria	p__Firmicutes	c__Negativicutes	o__Veillonellales-Selenomonadales	f__Veillonellaceae	g__Dialister	s__Dialister_invisus
otu4405669	33.6356	23.2249	5.01104	4.63475	3.57364e-06	0.000115057	d__Bacteria	p__Firmicutes	c__Negativicutes	o__Veillonellales-Selenomonadales	f__Veillonellaceae	g__Dialister	s__Dialister_invisus
otu535359	16.1075	23.2834	6.61685	3.5188	0.000433503	0.00424465	d__Bacteria	p__Bacteroidota	c__Bacteroidia	o__Bacteroidales	f__Prevotellaceae	g__Prevotella	s__Prevotella_melaninogenica
otu206555	52.6432	23.2977	6.61685	3.52097	0.000429973	0.00423148	d__Bacteria	p__Bacteroidota	c__Bacteroidia	o__Bacteroidales	f__Bacteroidaceae	g__Bacteroides	s__Bacteroides_vulgatus
otu2535521	19.3025	23.2993	3.01624	7.72462	1.12186e-14	2.78222e-12	d__Bacteria	p__Firmicutes	c__Clostridia	o__Lachnospirales	f__Lachnospiraceae	g__Lachnoclostridium	s__bacterium_NLAE-zl-H31
otu174016	152.156	23.3026	4.73818	4.91805	8.74122e-07	3.28458e-05	d__Bacteria	p__Firmicutes	c__Negativicutes	o__Veillonellales-Selenomonadales	f__Veillonellaceae	g__Dialister	s__Dialister_invisus
otu70276	72.6844	23.3202	3.71361	6.27966	3.39306e-10	2.62962e-08	d__Bacteria	p__Firmicutes	c__Clostridia	o__Peptostreptococcales-Tissierellales	f__Peptostreptococcaceae	g__Clostridioides	s__Clostridioides_difficile
otu238820	19.571	23.3738	6.61684	3.53247	0.000411704	0.0040963	d__Bacteria	p__Proteobacteria	c__Gammaproteobacteria	o__Enterobacterales	f__Pectobacteriaceae	g__Dickeya	s__Klebsiella_pneumoniae
otu3067225	150.849	23.3929	6.61684	3.53536	0.000407216	0.00408483	d__Bacteria	p__Bacteroidota	c__Bacteroidia	o__Bacteroidales	f__Bacteroidaceae	g__Bacteroides	s__Bacteroides_stercoris
otu977135	52.9013	23.3993	6.61681	3.53634	0.000405719	0.00408483	d__Bacteria	p__Firmicutes	c__Bacilli	o__Staphylococcales	f__Staphylococcaceae	g__Staphylococcus	s__Staphylococcus_warneri
otu308451	20.3482	23.4109	6.61684	3.53809	0.00040304	0.00407144	d__Bacteria	p__Desulfobacterota	c__Desulfovibrionia	o__Desulfovibrionales	f__Desulfovibrionaceae	g__Desulfovibrio	s__Desulfovibrio_fairfieldensis
otu525880	18.0308	23.4389	6.61684	3.54231	0.000396636	0.00401493	d__Bacteria	p__Bacteroidota	c__Bacteroidia	o__Bacteroidales	f__Prevotellaceae	g__Prevotella	s__Trichuris_trichiura
otu840259	18.3206	23.4642	6.61684	3.54613	0.000390938	0.00398163	d__Bacteria	p__Bacteroidota	c__Bacteroidia	o__Bacteroidales	f__Bacteroidaceae	g__Bacteroides	s__Bacteroides_coprocola
otu4225868	31.3777	23.4679	6.61684	3.5467	0.000390091	0.00398117	d__Bacteria	p__Bacteroidota	c__Bacteroidia	o__Bacteroidales	f__Bacteroidaceae	g__Bacteroides	s__Bacteroides_thetaiotaomicron
otu526690	18.9462	23.5159	6.61684	3.55395	0.000379487	0.00390509	d__Bacteria	p__Bacteroidota	c__Bacteroidia	o__Bacteroidales	f__Bacteroidaceae	g__Bacteroides	s__Bacteroides_coprophilus
otu321875	25.9174	23.584	5.35687	4.40257	1.06976e-05	0.00029154	d__Bacteria	p__Bacteroidota	c__Bacteroidia	o__Bacteroidales	f__Bacteroidaceae	g__Bacteroides	s__Bacteroides_thetaiotaomicron
otu2875740	29.8049	23.5902	6.61684	3.56518	0.000363607	0.00377299	d__Bacteria	p__Bacteroidota	c__Bacteroidia	o__Bacteroidales	f__Bacteroidaceae	g__Bacteroides	s__Bacteroides_vulgatus
otu369861	21.0451	23.6297	6.61684	3.57115	0.000355421	0.00370622	d__Bacteria	p__Desulfobacterota	c__Desulfovibrionia	o__Desulfovibrionales	f__Desulfovibrionaceae	g__Desulfovibrio	s__Desulfovibrio_piger
otu4301001	45.3189	23.6335	6.61684	3.57172	0.00035465	0.00370622	d__Bacteria	p__Bacteroidota	c__Bacteroidia	o__Bacteroidales	f__Prevotellaceae	g__Prevotella	s__Prevotella_copri
otu1135084	26.6886	23.6876	6.61683	3.57989	0.000343733	0.00364298	d__Bacteria	p__Bacteroidota	c__Bacteroidia	o__Bacteroidales	f__Bacteroidaceae	g__Bacteroides	s__Bacteroides_intestinalis
otu738264	66.8341	23.6883	4.18436	5.66114	1.5037e-08	7.31211e-07	d__Bacteria	p__Proteobacteria	c__Gammaproteobacteria	o__Burkholderiales	f__Comamonadaceae	g__Comamonas	s__Comamonas_kerstersii
otu1085984	47.9093	23.7377	6.61683	3.58748	0.000333893	0.0035692	d__Bacteria	p__Bacteroidota	c__Bacteroidia	o__Bacteroidales	f__Prevotellaceae	g__Prevotella	s__Trichuris_trichiura
otu4399311	16.9608	23.738	6.61685	3.5875	0.000333858	0.0035692	d__Bacteria	p__Proteobacteria	c__Gammaproteobacteria	o__Enterobacterales	f__Enterobacteriaceae	g__Escherichia-Shigella	s__Escherichia_sp.
otu3631154	29.507	23.7808	4.61234	5.15591	2.52406e-07	1.03466e-05	d__Bacteria	p__Firmicutes	c__Clostridia	o__Lachnospirales	f__Lachnospiraceae	g__Agathobacter	s__[Eubacterium]_rectale
otu1626578	51.1973	23.7911	4.86563	4.88961	1.01035e-06	3.76793e-05	d__Bacteria	p__Proteobacteria	c__Gammaproteobacteria	o__Enterobacterales	f__Enterobacteriaceae	g__Klebsiella	s__Klebsiella_oxytoca
otu1145671	30.7324	23.8126	5.61532	4.24065	2.22876e-05	0.000531474	d__Bacteria	p__Bacteroidota	c__Bacteroidia	o__Bacteroidales	f__Bacteroidaceae	g__Bacteroides	s__Bacteroides_plebeius
otu4457603	27.9023	23.8461	3.12042	7.64195	2.13954e-14	4.61396e-12	d__Bacteria	p__Firmicutes	c__Clostridia	o__Lachnospirales	f__Lachnospiraceae	g__Dorea	s__Dorea_formicigenerans
otu294254	26.14	23.8504	5.29138	4.50742	6.56211e-06	0.000193739	d__Bacteria	p__Firmicutes	c__Bacilli	o__Lactobacillales	f__Streptococcaceae	g__Lactococcus	s__Lactococcus_garvieae
otu583041	65.7086	23.8578	2.14162	11.1401	8.00609e-29	3.97102e-25	d__Bacteria	p__Firmicutes	c__Clostridia	o__Lachnospirales	f__Lachnospiraceae	g__Blautia	s__Blautia_hansenii
otu182798	40.4345	23.8978	6.61682	3.61168	0.000304222	0.00337571	d__Bacteria	p__Bacteroidota	c__Bacteroidia	o__Bacteroidales	f__Prevotellaceae	g__Prevotella	s__Prevotella_stercorea
otu470879	40.923	23.8982	6.08277	3.92884	8.53572e-05	0.00141124	d__Bacteria	p__Proteobacteria	c__Gammaproteobacteria	o__Enterobacterales	f__Morganellaceae	g__Proteus	s__Proteus_penneri
otu725198	31.8337	23.9752	5.22271	4.59058	4.4202e-06	0.000139644	d__Bacteria	p__Firmicutes	c__Bacilli	o__Lactobacillales	f__Lactobacillaceae	g__Lactobacillus	s__Lactobacillus_ingluviei
otu191757	51.6784	23.9864	3.40334	7.0479	1.81643e-12	2.50263e-10	d__Bacteria	p__Firmicutes	c__Clostridia	o__Lachnospirales	f__Lachnospiraceae	g__Tyzzerella	s__Tyzzerella_sp.
otu316438	46.7495	24.076	6.61682	3.63861	0.000274117	0.00315199	d__Bacteria	p__Firmicutes	c__Bacilli	o__Lactobacillales	f__Lactobacillaceae	g__Lactobacillus	s__Lactobacillus_agilis
otu113069	37.9365	24.1277	6.61682	3.64643	0.000265913	0.00308161	d__Bacteria	p__Bacteroidota	c__Bacteroidia	o__Bacteroidales	f__Bacteroidaceae	g__Bacteroides	s__Bacteroides_coprocola
otu2446823	47.9736	24.1312	4.09032	5.89958	3.6442e-09	2.1265e-07	d__Bacteria	p__Bacteroidota	c__Bacteroidia	o__Bacteroidales	f__Bacteroidaceae	g__Bacteroides	s__Bacteroides_fragilis
otu494919	44.2918	24.1491	3.72514	6.48273	9.0078e-11	8.1234e-09	d__Bacteria	p__Bacteroidota	c__Bacteroidia	o__Bacteroidales	f__Porphyromonadaceae	g__Porphyromonas	s__Porphyromonas_asaccharolytica
otu4437877	30.7597	24.1612	6.61682	3.65148	0.00026073	0.0030645	d__Bacteria	p__Bacteroidota	c__Bacteroidia	o__Flavobacteriales	f__Flavobacteriaceae	g__Capnocytophaga	s__Capnocytophaga_sputigena
otu196979	26.0503	24.1677	6.61683	3.65246	0.000259742	0.00306014	d__Bacteria	p__Firmicutes	c__Clostridia	o__Lachnospirales	f__Lachnospiraceae	g__Agathobacter	s__[Eubacterium]_rectale
otu4467884	37.9136	24.1904	6.61682	3.6559	0.000256283	0.00304106	d__Bacteria	p__Bacteroidota	c__Bacteroidia	o__Bacteroidales	f__Prevotellaceae	g__Prevotella	s__Prevotella_buccae
otu4353311	43.4124	24.2547	3.93167	6.16906	6.86952e-10	5.01071e-08	d__Bacteria	p__Bacteroidota	c__Bacteroidia	o__Bacteroidales	f__Bacteroidaceae	g__Bacteroides	s__Bacteroides_ovatus
otu1002359	36.2262	24.2936	3.92905	6.18307	6.28683e-10	4.65413e-08	d__Bacteria	p__Firmicutes	c__Negativicutes	o__Veillonellales-Selenomonadales	f__Selenomonadaceae	g__Megamonas	s__Megamonas_funiformis
otu361882	104.448	24.3063	6.61681	3.67341	0.000239336	0.00287435	d__Bacteria	p__Bacteroidota	c__Bacteroidia	o__Bacteroidales	f__Bacteroidaceae	g__Bacteroides	s__Bacteroides_coprocola
otu335922	126.19	24.3159	3.00983	8.07883	6.53905e-16	2.4949e-13	d__Bacteria	p__Firmicutes	c__Clostridia	o__Oscillospirales	f__Ruminococcaceae	g__Ruminococcus	s__Clostridiaceae_bacterium
otu318121	34.899	24.3299	6.61682	3.67698	0.000236012	0.00285517	d__Bacteria	p__Bacteroidota	c__Bacteroidia	o__Bacteroidales	f__Bacteroidaceae	g__Bacteroides	s__Bacteroides_uniformis
otu4175875	185.109	24.4078	6.61682	3.68875	0.000225363	0.0027737	d__Bacteria	p__Proteobacteria	c__Gammaproteobacteria	o__Burkholderiales	f__Sutterellaceae	g__Sutterella	s__Sutterella_stercoricanis
otu777794	19.2666	24.4267	6.61684	3.69159	0.000222854	0.00274965	d__Bacteria	p__Bacteroidota	c__Bacteroidia	o__Bacteroidales	f__Prevotellaceae	g__Prevotella	s__Prevotella_copri
otu130228	37.1236	24.4355	6.61682	3.69294	0.000221677	0.00274194	d__Bacteria	p__Bacteroidota	c__Bacteroidia	o__Bacteroidales	f__Bacteroidaceae	g__Bacteroides	s__Bacteroides_plebeius
otu259097	40.7332	24.4713	5.77591	4.23679	2.26736e-05	0.000535748	d__Bacteria	p__Synergistota	c__Synergistia	o__Synergistales	f__Synergistaceae	g__Pyramidobacter	s__Pyramidobacter_piscolens
otu139834	97.9675	24.4773	6.61681	3.69925	0.000216234	0.00270156	d__Bacteria	p__Firmicutes	c__Bacilli	o__Lactobacillales	f__Lactobacillaceae	g__Lactobacillus	s__Lactobacillus_gasseri
otu2078948	119.565	24.4819	5.57991	4.38751	1.14655e-05	0.000304112	d__Bacteria	p__Fusobacteriota	c__Fusobacteriia	o__Fusobacteriales	f__Fusobacteriaceae	g__Fusobacterium	s__Fusobacterium_ulcerans
otu289983	54.012	24.5388	6.61681	3.70856	0.000208443	0.00263786	d__Bacteria	p__Bacteroidota	c__Bacteroidia	o__Bacteroidales	f__Prevotellaceae	g__Prevotella	s__Prevotella_copri
otu368992	69.1322	24.5674	6.56482	3.74228	0.000182356	0.00247127	d__Bacteria	p__Proteobacteria	c__Gammaproteobacteria	o__Burkholderiales	f__Sutterellaceae	g__Sutterella	s__Sutterella_stercoricanis
otu3229180	41.7055	24.5875	6.61681	3.71591	0.000202472	0.00258165	d__Bacteria	p__Proteobacteria	c__Alphaproteobacteria	o__Rickettsiales	f__Mitochondria	g__Mitochondria	s__Noccaea_caerulescens
otu337187	260.424	24.5928	6.6168	3.71672	0.000201823	0.00258001	d__Bacteria	p__Firmicutes	c__Negativicutes	o__Acidaminococcales	f__Acidaminococcaceae	g__Acidaminococcus	s__Acidaminococcus_fermentans
otu222433	87.3042	24.6155	6.61681	3.72015	0.000199108	0.00256513	d__Bacteria	p__Firmicutes	c__Negativicutes	o__Veillonellales-Selenomonadales	f__Veillonellaceae	g__Veillonella	s__Veillonella_ratti
otu4443124	42.9203	24.6176	5.74813	4.28271	1.8463e-05	0.000460183	d__Bacteria	p__Bacteroidota	c__Bacteroidia	o__Bacteroidales	f__Bacteroidaceae	g__Bacteroides	s__Bacteroides_fragilis
otu568118	62.9338	24.6867	6.61681	3.7309	0.000190797	0.00249697	d__Bacteria	p__Bacteroidota	c__Bacteroidia	o__Bacteroidales	f__Prevotellaceae	g__Prevotella	s__Prevotella_copri
otu4480189	45.5634	24.6923	6.61681	3.73175	0.000190153	0.00249512	d__Bacteria	p__Firmicutes	c__Bacilli	o__Lactobacillales	f__Lactobacillaceae	g__Lactobacillus	s__Lactobacillus_rhamnosus
otu345899	48.8844	24.7101	6.61681	3.73444	0.000188131	0.00249422	d__Bacteria	p__Bacteroidota	c__Bacteroidia	o__Bacteroidales	f__Prevotellaceae	g__Prevotella	s__Prevotella_copri
otu4443171	41.9349	24.7266	6.61681	3.73694	0.000186276	0.00248829	d__Bacteria	p__Bacteroidota	c__Bacteroidia	o__Bacteroidales	f__Bacteroidaceae	g__Bacteroides	s__Bacteroides_coprophilus
otu1898099	51.5834	24.7448	6.61681	3.73968	0.000184255	0.00247676	d__Bacteria	p__Bacteroidota	c__Bacteroidia	o__Bacteroidales	f__Bacteroidaceae	g__Bacteroides	s__Bacteroides_massiliensis
otu1144463	43.5185	24.7876	6.61681	3.74615	0.000179567	0.00244685	d__Bacteria	p__Firmicutes	c__Negativicutes	o__Veillonellales-Selenomonadales	f__Veillonellaceae	g__Veillonella	s__Veillonella_magna
otu1008093	26.8311	24.7989	6.61683	3.74785	0.000178359	0.00243708	d__Bacteria	p__Firmicutes	c__Bacilli	o__Staphylococcales	f__Staphylococcaceae	g__Staphylococcus	s__Staphylococcus_warneri
otu1626804	57.2511	24.8077	6.61681	3.7492	0.000177403	0.00243708	d__Bacteria	p__Bacteroidota	c__Bacteroidia	o__Bacteroidales	f__Bacteroidaceae	g__Bacteroides	s__Bacteroides_stercoris
otu847242	59.3646	24.9656	6.61681	3.77305	0.000161261	0.00225311	d__Bacteria	p__Bacteroidota	c__Bacteroidia	o__Bacteroidales	f__Bacteroidaceae	g__Bacteroides	s__Bacteroides_thetaiotaomicron
otu846127	85.7788	24.9793	3.4291	7.2845	3.22863e-13	5.52207e-11	d__Bacteria	p__Bacteroidota	c__Bacteroidia	o__Bacteroidales	f__Tannerellaceae	g__Parabacteroides	s__Parabacteroides_johnsonii
otu288573	57.1988	25.0062	6.61681	3.77919	0.000157342	0.00221081	d__Bacteria	p__Bacteroidota	c__Bacteroidia	o__Bacteroidales	f__Prevotellaceae	g__Prevotella	s__Prevotella_stercorea
otu203890	57.3793	25.017	6.61681	3.78083	0.000156309	0.00220254	d__Bacteria	p__Bacteroidota	c__Bacteroidia	o__Bacteroidales	f__Prevotellaceae	g__Prevotella	s__Prevotella_copri
otu4437453	83.8261	25.0719	6.61681	3.78913	0.000151176	0.00214852	d__Bacteria	p__Bacteroidota	c__Bacteroidia	o__Bacteroidales	f__Prevotellaceae	g__Prevotella	s__Prevotella_stercorea
otu589032	117.057	25.0981	4.29559	5.84277	5.1341e-09	2.92703e-07	d__Bacteria	p__Bacteroidota	c__Bacteroidia	o__Bacteroidales	f__Bacteroidaceae	g__Bacteroides	s__Bacteroides_thetaiotaomicron
otu185955	69.1121	25.1053	6.61681	3.79417	0.000148138	0.0021236	d__Bacteria	p__Bacteroidota	c__Bacteroidia	o__Bacteroidales	f__Bacteroidaceae	g__Bacteroides	s__Bacteroides_vulgatus
otu73771	81.7013	25.1055	4.60297	5.4542	4.91948e-08	2.15935e-06	d__Bacteria	p__Proteobacteria	c__Gammaproteobacteria	o__Burkholderiales	f__Sutterellaceae	g__Sutterella	s__Sutterellaceae_bacterium
otu332919	94.1363	25.1062	6.61681	3.79431	0.000148053	0.0021236	d__Bacteria	p__Firmicutes	c__Bacilli	o__Lactobacillales	f__Lactobacillaceae	g__Lactobacillus	s__Lactobacillus_agilis
otu298841	68.8074	25.2214	5.41435	4.65825	3.18912e-06	0.000104066	d__Bacteria	p__Bacteroidota	c__Bacteroidia	o__Bacteroidales	f__Prevotellaceae	g__Prevotella	s__Prevotella_copri
otu848950	152.288	25.2306	6.61681	3.81311	0.000137229	0.00200759	d__Bacteria	p__Bacteroidota	c__Bacteroidia	o__Bacteroidales	f__Prevotellaceae	g__Prevotella	s__Prevotellaceae_bacterium
otu297113	74.9348	25.3084	6.61681	3.82487	0.000130841	0.00192573	d__Bacteria	p__Bacteroidota	c__Bacteroidia	o__Bacteroidales	f__Prevotellaceae	g__Prevotella	s__Prevotella_copri
otu364553	109.244	25.3239	6.06882	4.17279	3.00895e-05	0.000663306	d__Bacteria	p__Bacteroidota	c__Bacteroidia	o__Bacteroidales	f__Bacteroidaceae	g__Bacteroides	s__Bacteroides_plebeius
otu1126155	134.995	25.3615	6.61681	3.83289	0.000126647	0.00188639	d__Bacteria	p__Bacteroidota	c__Bacteroidia	o__Bacteroidales	f__Prevotellaceae	g__Prevotella	s__Prevotella_multisaccharivorax
otu185316	126.163	25.3768	3.85519	6.5825	4.62618e-11	4.98823e-09	d__Bacteria	p__Bacteroidota	c__Bacteroidia	o__Bacteroidales	f__Bacteroidaceae	g__Bacteroides	s__Bacteroides_ovatus
otu325653	54.151	25.4466	6.61681	3.84574	0.000120187	0.00182054	d__Bacteria	p__Bacteroidota	c__Bacteroidia	o__Bacteroidales	f__Bacteroidaceae	g__Bacteroides	s__Bacteroides_uniformis
otu215670	86.873	25.5489	6.6168	3.86121	0.000112827	0.00173796	d__Bacteria	p__Bacteroidota	c__Bacteroidia	o__Bacteroidales	f__Prevotellaceae	g__Prevotella	s__Prevotella_copri
otu128952	93.3717	25.6634	6.6168	3.87851	0.000105097	0.00164963	d__Bacteria	p__Bacteroidota	c__Bacteroidia	o__Bacteroidales	f__Bacteroidaceae	g__Bacteroides	s__Bacteroides_thetaiotaomicron
otu449365	96.5453	25.7009	2.90134	8.85829	8.12498e-19	8.05998e-16	d__Bacteria	p__Cyanobacteria	c__Cyanobacteriia	o__Chloroplast	f__Chloroplast	g__Chloroplast	s__Punica_granatum
otu301656	108.162	25.7333	6.29095	4.09053	4.30394e-05	0.000857055	d__Bacteria	p__Bacteroidota	c__Bacteroidia	o__Bacteroidales	f__Prevotellaceae	g__Prevotella	s__Trichuris_trichiura
otu198550	104.961	25.7388	4.45377	5.7791	7.50995e-09	3.88014e-07	d__Bacteria	p__Firmicutes	c__Clostridia	o__Oscillospirales	f__Ruminococcaceae	g__Ruminococcus	s__Ruminococcus_bicirculans
otu4475684	101.035	25.7796	6.6168	3.89608	9.77613e-05	0.00156129	d__Bacteria	p__Proteobacteria	c__Gammaproteobacteria	o__Pasteurellales	f__Pasteurellaceae	g__Avibacterium	s__Avibacterium_paragallinarum
otu321145	109.388	25.8992	6.6168	3.91415	9.07233e-05	0.00147057	d__Bacteria	p__Bacteroidota	c__Bacteroidia	o__Bacteroidales	f__Prevotellaceae	g__Prevotella	s__Prevotella_copri
otu301489	111.094	25.9058	6.6168	3.91516	9.03443e-05	0.00147057	d__Bacteria	p__Bacteroidota	c__Bacteroidia	o__Bacteroidales	f__Prevotellaceae	g__Prevotella	s__Trichuris_trichiura
otu197763	128.013	25.9546	6.6168	3.92252	8.76261e-05	0.00143916	d__Bacteria	p__Bacteroidota	c__Bacteroidia	o__Bacteroidales	f__Prevotellaceae	g__Prevotella	s__Prevotella_copri
otu271525	166.888	26.0283	4.48019	5.80964	6.26077e-09	3.41246e-07	d__Bacteria	p__Proteobacteria	c__Gammaproteobacteria	o__Burkholderiales	f__Sutterellaceae	g__Sutterella	s__Sutterellaceae_bacterium
otu1983349	128.857	26.0666	6.6168	3.93946	8.16663e-05	0.00137648	d__Bacteria	p__Bacteroidota	c__Bacteroidia	o__Bacteroidales	f__Bacteroidaceae	g__Bacteroides	s__Bacteroides_thetaiotaomicron
otu511560	122.186	26.0751	6.6168	3.94074	8.12299e-05	0.00137648	d__Bacteria	p__Bacteroidota	c__Bacteroidia	o__Bacteroidales	f__Bacteroidaceae	g__Bacteroides	s__Bacteroides_coprophilus
otu905528	194.395	26.0767	5.34199	4.88146	1.05305e-06	3.86899e-05	d__Bacteria	p__Bacteroidota	c__Bacteroidia	o__Bacteroidales	f__Prevotellaceae	g__Prevotella	s__Prevotella_copri
otu4370864	162.685	26.2091	5.21021	5.03035	4.89592e-07	1.91211e-05	d__Bacteria	p__Bacteroidota	c__Bacteroidia	o__Bacteroidales	f__Bacteroidaceae	g__Bacteroides	s__Bacteroides_stercoris
otu1614198	148.351	26.2389	6.6168	3.9655	7.32427e-05	0.00127468	d__Bacteria	p__Proteobacteria	c__Gammaproteobacteria	o__Enterobacterales	f__Enterobacteriaceae	g__Escherichia-Shigella	s__Escherichia_sp.
otu4327034	159.428	26.2674	6.6168	3.96981	7.19302e-05	0.00126516	d__Bacteria	p__Bacteroidota	c__Bacteroidia	o__Bacteroidales	f__Prevotellaceae	g__Prevotella	s__Prevotella_copri
otu339599	158.909	26.273	6.10219	4.30551	1.66605e-05	0.000419473	d__Bacteria	p__Bacteroidota	c__Bacteroidia	o__Bacteroidales	f__Bacteroidaceae	g__Bacteroides	s__Bacteroides_fragilis
otu179598	176.248	26.2739	6.49072	4.04792	5.16746e-05	0.000989929	d__Bacteria	p__Bacteroidota	c__Bacteroidia	o__Bacteroidales	f__Bacteroidaceae	g__Bacteroides	s__Bacteroides_finegoldii
otu328690	147.672	26.2997	6.6168	3.97469	7.04707e-05	0.00124526	d__Bacteria	p__Bacteroidota	c__Bacteroidia	o__Bacteroidales	f__Bacteroidaceae	g__Bacteroides	s__Bacteroides_fragilis
otu1108020	147.696	26.3104	6.6168	3.97631	6.99935e-05	0.00124526	d__Bacteria	p__Cyanobacteria	c__Cyanobacteriia	o__Chloroplast	f__Chloroplast	g__Chloroplast	s__Punica_granatum
otu343094	159.524	26.4036	6.6168	3.99038	6.59664e-05	0.00119414	d__Bacteria	p__Bacteroidota	c__Bacteroidia	o__Bacteroidales	f__Prevotellaceae	g__Prevotella	s__Trichuris_trichiura
otu1105876	15.496	26.5315	3.71389	7.14385	9.07507e-13	1.3444e-10	d__Bacteria	p__Firmicutes	c__Negativicutes	o__Veillonellales-Selenomonadales	f__Veillonellaceae	g__Dialister	s__Dialister_micraerophilus
otu336769	207.993	26.7452	6.6168	4.04201	5.29944e-05	0.00100514	d__Bacteria	p__Bacteroidota	c__Bacteroidia	o__Bacteroidales	f__Prevotellaceae	g__Prevotella	s__Prevotella_copri
otu912721	206.79	26.7673	6.6168	4.04536	5.22432e-05	0.000996639	d__Bacteria	p__Firmicutes	c__Bacilli	o__Staphylococcales	f__Staphylococcaceae	g__Staphylococcus	s__Staphylococcus_warneri
otu127309	318.391	26.9233	6.07046	4.43513	9.20176e-06	0.000257857	d__Bacteria	p__Bacteroidota	c__Bacteroidia	o__Bacteroidales	f__Bacteroidaceae	g__Bacteroides	s__Bacteroides_cellulosilyticus
otu359717	234.901	26.9346	6.6168	4.07064	4.68846e-05	0.00091916	d__Bacteria	p__Bacteroidota	c__Bacteroidia	o__Bacteroidales	f__Bacteroidaceae	g__Bacteroides	s__Bacteroides_finegoldii
otu581700	238.054	26.9542	5.54246	4.86322	1.15493e-06	4.18136e-05	d__Bacteria	p__Proteobacteria	c__Gammaproteobacteria	o__Enterobacterales	f__Enterobacteriaceae	g__Klebsiella	s__Klebsiella_oxytoca
otu4347155	246.544	26.9993	6.6168	4.08042	4.49552e-05	0.000884833	d__Bacteria	p__Bacteroidota	c__Bacteroidia	o__Bacteroidales	f__Prevotellaceae	g__Prevotella	s__Prevotella_copri
otu846327	270.151	27.1296	6.6168	4.10011	4.12952e-05	0.000835505	d__Bacteria	p__Bacteroidota	c__Bacteroidia	o__Bacteroidales	f__Prevotellaceae	g__Prevotella	s__Prevotella_copri
otu1950790	279.81	27.1827	6.6168	4.10813	3.98872e-05	0.000815487	d__Bacteria	p__Bacteroidota	c__Bacteroidia	o__Bacteroidales	f__Bacteroidaceae	g__Bacteroides	s__Bacteroides_ovatus
otu180606	317.507	27.1977	6.58413	4.1308	3.61498e-05	0.000762992	d__Bacteria	p__Bacteroidota	c__Bacteroidia	o__Bacteroidales	f__Bacteroidaceae	g__Bacteroides	s__Bacteroides_ovatus
otu1062406	310.055	27.2384	6.6168	4.11655	3.84578e-05	0.000794794	d__Bacteria	p__Firmicutes	c__Bacilli	o__Staphylococcales	f__Staphylococcaceae	g__Staphylococcus	s__Staphylococcus_warneri
otu529771	108.775	27.268	6.61681	4.12103	3.7719e-05	0.000784592	d__Bacteria	p__Bacteroidota	c__Bacteroidia	o__Bacteroidales	f__Bacteroidaceae	g__Bacteroides	s__Bacteroides_coprocola
otu329693	324.776	27.2922	6.2622	4.35825	1.31109e-05	0.000342262	d__Bacteria	p__Bacteroidota	c__Bacteroidia	o__Bacteroidales	f__Prevotellaceae	g__Prevotella	s__Prevotella_copri
otu348750	338.669	27.4471	6.6168	4.1481	3.35253e-05	0.00071985	d__Bacteria	p__Bacteroidota	c__Bacteroidia	o__Bacteroidales	f__Prevotellaceae	g__Prevotella	s__Prevotella_copri
otu3168538	426.288	27.5028	3.79214	7.25259	4.08867e-13	6.72307e-11	d__Bacteria	p__Bacteroidota	c__Bacteroidia	o__Bacteroidales	f__Tannerellaceae	g__Parabacteroides	s__Parabacteroides_johnsonii
otu849162	418.553	27.5354	6.6168	4.16144	3.16251e-05	0.000691014	d__Bacteria	p__Bacteroidota	c__Bacteroidia	o__Bacteroidales	f__Bacteroidaceae	g__Bacteroides	s__Bacteroides_thetaiotaomicron
otu789812	451.192	27.6114	3.98339	6.93164	4.15996e-12	5.03254e-10	d__Bacteria	p__Proteobacteria	c__Gammaproteobacteria	o__Enterobacterales	f__Enterobacteriaceae	g__Escherichia-Shigella	s__Escherichia_sp.
otu313329	404.007	27.6466	5.15927	5.35862	8.38602e-08	3.49535e-06	d__Bacteria	p__Bacteroidota	c__Bacteroidia	o__Bacteroidales	f__Prevotellaceae	g__Prevotella	s__Trichuris_trichiura
otu4249897	409.054	27.6485	4.74755	5.82374	5.7544e-09	3.21193e-07	d__Bacteria	p__Firmicutes	c__Clostridia	o__Clostridiales	f__Clostridiaceae	g__Clostridium_sensu_stricto_1	s__Clostridium_butyricum
otu1137569	149.38	27.9231	3.62807	7.69639	1.39962e-14	3.30577e-12	d__Bacteria	p__Firmicutes	c__Negativicutes	o__Veillonellales-Selenomonadales	f__Selenomonadaceae	g__Megamonas	s__Megamonas_funiformis
otu3587419	889.662	28.5279	4.35265	6.55414	5.59638e-11	5.90596e-09	d__Bacteria	p__Firmicutes	c__Clostridia	o__Clostridiales	f__Clostridiaceae	g__Clostridium_sensu_stricto_1	s__Clostridium_butyricum
otu349661	798.821	28.6248	6.61679	4.32608	1.51783e-05	0.000386073	d__Bacteria	p__Bacteroidota	c__Bacteroidia	o__Bacteroidales	f__Bacteroidaceae	g__Bacteroides	s__Bacteroides_uniformis
otu4348607	874.074	28.6908	6.61679	4.33606	1.45061e-05	0.00037161	d__Bacteria	p__Bacteroidota	c__Bacteroidia	o__Bacteroidales	f__Prevotellaceae	g__Prevotella	s__Prevotellaceae_bacterium
otu894445	1174.95	29.1423	6.2858	4.63622	3.54836e-06	0.000115032	d__Bacteria	p__Firmicutes	c__Bacilli	o__Staphylococcales	f__Staphylococcaceae	g__Staphylococcus	s__Staphylococcus_warneri
otu676094	2594.28	30	5.26661	5.69626	1.22465e-08	6.07426e-07	d__Bacteria	p__Proteobacteria	c__Gammaproteobacteria	o__Enterobacterales	f__Enterobacteriaceae	g__Enterobacter	s__Citrobacter_europaeus

## Sheet: Positive
OTU	baseMean	log2FoldChange	lfcSE	stat	pvalue	padj	domain	phylum	class	order	family	Genus	Species
otu583041	65.7086	23.8578	2.14162	11.1401	8.00609e-29	3.97102e-25	d__Bacteria	p__Firmicutes	c__Clostridia	o__Lachnospirales	f__Lachnospiraceae	g__Blautia	s__Blautia_hansenii
otu449365	96.5453	25.7009	2.90134	8.85829	8.12498e-19	8.05998e-16	d__Bacteria	p__Cyanobacteria	c__Cyanobacteriia	o__Chloroplast	f__Chloroplast	g__Chloroplast	s__Punica_granatum
otu322337	41.2525	22.3982	2.75956	8.11657	4.79532e-16	2.33069e-13	d__Bacteria	p__Firmicutes	c__Clostridia	o__Clostridiales	f__Clostridiaceae	g__Clostridium_sensu_stricto_1	s__Clostridium_perfringens
otu335922	126.19	24.3159	3.00983	8.07883	6.53905e-16	2.4949e-13	d__Bacteria	p__Firmicutes	c__Clostridia	o__Oscillospirales	f__Ruminococcaceae	g__Ruminococcus	s__Clostridiaceae_bacterium
otu2535521	19.3025	23.2993	3.01624	7.72462	1.12186e-14	2.78222e-12	d__Bacteria	p__Firmicutes	c__Clostridia	o__Lachnospirales	f__Lachnospiraceae	g__Lachnoclostridium	s__bacterium_NLAE-zl-H31
otu1137569	149.38	27.9231	3.62807	7.69639	1.39962e-14	3.30577e-12	d__Bacteria	p__Firmicutes	c__Negativicutes	o__Veillonellales-Selenomonadales	f__Selenomonadaceae	g__Megamonas	s__Megamonas_funiformis
otu4457603	27.9023	23.8461	3.12042	7.64195	2.13954e-14	4.61396e-12	d__Bacteria	p__Firmicutes	c__Clostridia	o__Lachnospirales	f__Lachnospiraceae	g__Dorea	s__Dorea_formicigenerans
otu846127	85.7788	24.9793	3.4291	7.2845	3.22863e-13	5.52207e-11	d__Bacteria	p__Bacteroidota	c__Bacteroidia	o__Bacteroidales	f__Tannerellaceae	g__Parabacteroides	s__Parabacteroides_johnsonii
otu3168538	426.288	27.5028	3.79214	7.25259	4.08867e-13	6.72307e-11	d__Bacteria	p__Bacteroidota	c__Bacteroidia	o__Bacteroidales	f__Tannerellaceae	g__Parabacteroides	s__Parabacteroides_johnsonii
otu1105876	15.496	26.5315	3.71389	7.14385	9.07507e-13	1.3444e-10	d__Bacteria	p__Firmicutes	c__Negativicutes	o__Veillonellales-Selenomonadales	f__Veillonellaceae	g__Dialister	s__Dialister_micraerophilus
otu191757	51.6784	23.9864	3.40334	7.0479	1.81643e-12	2.50263e-10	d__Bacteria	p__Firmicutes	c__Clostridia	o__Lachnospirales	f__Lachnospiraceae	g__Tyzzerella	s__Tyzzerella_sp.
otu789812	451.192	27.6114	3.98339	6.93164	4.15996e-12	5.03254e-10	d__Bacteria	p__Proteobacteria	c__Gammaproteobacteria	o__Enterobacterales	f__Enterobacteriaceae	g__Escherichia-Shigella	s__Escherichia_sp.
otu185316	126.163	25.3768	3.85519	6.5825	4.62618e-11	4.98823e-09	d__Bacteria	p__Bacteroidota	c__Bacteroidia	o__Bacteroidales	f__Bacteroidaceae	g__Bacteroides	s__Bacteroides_ovatus
otu3587419	889.662	28.5279	4.35265	6.55414	5.59638e-11	5.90596e-09	d__Bacteria	p__Firmicutes	c__Clostridia	o__Clostridiales	f__Clostridiaceae	g__Clostridium_sensu_stricto_1	s__Clostridium_butyricum
otu4478339	22.0441	21.7899	3.32926	6.54498	5.95037e-11	6.08624e-09	d__Bacteria	p__Firmicutes	c__Bacilli	o__Lactobacillales	f__Enterococcaceae	g__Enterococcus	s__Enterococcus_durans
otu4437433	17.7028	21.3975	3.2927	6.49846	8.1146e-11	7.59404e-09	d__Bacteria	p__Firmicutes	c__Negativicutes	o__Veillonellales-Selenomonadales	f__Veillonellaceae	g__Dialister	s__Dialister_invisus
otu494919	44.2918	24.1491	3.72514	6.48273	9.0078e-11	8.1234e-09	d__Bacteria	p__Bacteroidota	c__Bacteroidia	o__Bacteroidales	f__Porphyromonadaceae	g__Porphyromonas	s__Porphyromonas_asaccharolytica
otu525261	16.5591	23.1827	3.65339	6.34554	2.2164e-10	1.83223e-08	d__Bacteria	p__Firmicutes	c__Bacilli	o__Lactobacillales	f__Streptococcaceae	g__Streptococcus	s__Streptococcus_lutetiensis
otu111341	43.8256	20.4115	3.24815	6.28402	3.29918e-10	2.59745e-08	d__Bacteria	p__Firmicutes	c__Negativicutes	o__Veillonellales-Selenomonadales	f__Veillonellaceae	g__Dialister	s__Dialister_propionicifaciens
otu70276	72.6844	23.3202	3.71361	6.27966	3.39306e-10	2.62962e-08	d__Bacteria	p__Firmicutes	c__Clostridia	o__Peptostreptococcales-Tissierellales	f__Peptostreptococcaceae	g__Clostridioides	s__Clostridioides_difficile
otu1002359	36.2262	24.2936	3.92905	6.18307	6.28683e-10	4.65413e-08	d__Bacteria	p__Firmicutes	c__Negativicutes	o__Veillonellales-Selenomonadales	f__Selenomonadaceae	g__Megamonas	s__Megamonas_funiformis
otu4353311	43.4124	24.2547	3.93167	6.16906	6.86952e-10	5.01071e-08	d__Bacteria	p__Bacteroidota	c__Bacteroidia	o__Bacteroidales	f__Bacteroidaceae	g__Bacteroides	s__Bacteroides_ovatus
otu561140	1887.58	5.62378	0.928876	6.05439	1.40946e-09	9.32125e-08	d__Bacteria	p__Firmicutes	c__Clostridia	o__Lachnospirales	f__Lachnospiraceae	g__Lachnoclostridium	s__[Clostridium]_bolteae
otu2446823	47.9736	24.1312	4.09032	5.89958	3.6442e-09	2.1265e-07	d__Bacteria	p__Bacteroidota	c__Bacteroidia	o__Bacteroidales	f__Bacteroidaceae	g__Bacteroides	s__Bacteroides_fragilis
otu589032	117.057	25.0981	4.29559	5.84277	5.1341e-09	2.92703e-07	d__Bacteria	p__Bacteroidota	c__Bacteroidia	o__Bacteroidales	f__Bacteroidaceae	g__Bacteroides	s__Bacteroides_thetaiotaomicron
otu4249897	409.054	27.6485	4.74755	5.82374	5.7544e-09	3.21193e-07	d__Bacteria	p__Firmicutes	c__Clostridia	o__Clostridiales	f__Clostridiaceae	g__Clostridium_sensu_stricto_1	s__Clostridium_butyricum
otu271525	166.888	26.0283	4.48019	5.80964	6.26077e-09	3.41246e-07	d__Bacteria	p__Proteobacteria	c__Gammaproteobacteria	o__Burkholderiales	f__Sutterellaceae	g__Sutterella	s__Sutterellaceae_bacterium
otu198550	104.961	25.7388	4.45377	5.7791	7.50995e-09	3.88014e-07	d__Bacteria	p__Firmicutes	c__Clostridia	o__Oscillospirales	f__Ruminococcaceae	g__Ruminococcus	s__Ruminococcus_bicirculans
otu676094	2594.28	30	5.26661	5.69626	1.22465e-08	6.07426e-07	d__Bacteria	p__Proteobacteria	c__Gammaproteobacteria	o__Enterobacterales	f__Enterobacteriaceae	g__Enterobacter	s__Citrobacter_europaeus
otu738264	66.8341	23.6883	4.18436	5.66114	1.5037e-08	7.31211e-07	d__Bacteria	p__Proteobacteria	c__Gammaproteobacteria	o__Burkholderiales	f__Comamonadaceae	g__Comamonas	s__Comamonas_kerstersii
otu73771	81.7013	25.1055	4.60297	5.4542	4.91948e-08	2.15935e-06	d__Bacteria	p__Proteobacteria	c__Gammaproteobacteria	o__Burkholderiales	f__Sutterellaceae	g__Sutterella	s__Sutterellaceae_bacterium
otu302075	13.0813	22.8005	4.20829	5.41798	6.02754e-08	2.57729e-06	d__Bacteria	p__Firmicutes	c__Bacilli	o__Lactobacillales	f__Lactobacillaceae	g__Lactobacillus	s__Lactobacillus_mucosae
otu313329	404.007	27.6466	5.15927	5.35862	8.38602e-08	3.49535e-06	d__Bacteria	p__Bacteroidota	c__Bacteroidia	o__Bacteroidales	f__Prevotellaceae	g__Prevotella	s__Trichuris_trichiura
otu3631154	29.507	23.7808	4.61234	5.15591	2.52406e-07	1.03466e-05	d__Bacteria	p__Firmicutes	c__Clostridia	o__Lachnospirales	f__Lachnospiraceae	g__Agathobacter	s__[Eubacterium]_rectale
otu998587	23.8019	22.6295	4.44442	5.09168	3.5491e-07	1.41964e-05	d__Bacteria	p__Bacteroidota	c__Bacteroidia	o__Bacteroidales	f__Porphyromonadaceae	g__Porphyromonas	s__Porphyromonas_asaccharolytica
otu4370864	162.685	26.2091	5.21021	5.03035	4.89592e-07	1.91211e-05	d__Bacteria	p__Bacteroidota	c__Bacteroidia	o__Bacteroidales	f__Bacteroidaceae	g__Bacteroides	s__Bacteroides_stercoris
otu331697	5706.83	7.4763	1.49466	5.00199	5.67402e-07	2.18164e-05	d__Bacteria	p__Proteobacteria	c__Gammaproteobacteria	o__Enterobacterales	f__Enterobacteriaceae	g__Enterobacter	s__Citrobacter_europaeus
otu174016	152.156	23.3026	4.73818	4.91805	8.74122e-07	3.28458e-05	d__Bacteria	p__Firmicutes	c__Negativicutes	o__Veillonellales-Selenomonadales	f__Veillonellaceae	g__Dialister	s__Dialister_invisus
otu1626578	51.1973	23.7911	4.86563	4.88961	1.01035e-06	3.76793e-05	d__Bacteria	p__Proteobacteria	c__Gammaproteobacteria	o__Enterobacterales	f__Enterobacteriaceae	g__Klebsiella	s__Klebsiella_oxytoca
otu905528	194.395	26.0767	5.34199	4.88146	1.05305e-06	3.86899e-05	d__Bacteria	p__Bacteroidota	c__Bacteroidia	o__Bacteroidales	f__Prevotellaceae	g__Prevotella	s__Prevotella_copri
otu581700	238.054	26.9542	5.54246	4.86322	1.15493e-06	4.18136e-05	d__Bacteria	p__Proteobacteria	c__Gammaproteobacteria	o__Enterobacterales	f__Enterobacteriaceae	g__Klebsiella	s__Klebsiella_oxytoca
otu195143	22.0001	22.7401	4.7298	4.80784	1.52568e-06	5.36693e-05	d__Bacteria	p__Firmicutes	c__Clostridia	o__Lachnospirales	f__Lachnospiraceae	g__Agathobacter	s__[Eubacterium]_rectale
otu4418738	16.7273	22.2144	4.62684	4.80119	1.57726e-06	5.5093e-05	d__Bacteria	p__Firmicutes	c__Clostridia	o__Lachnospirales	f__Lachnospiraceae	g__Agathobacter	s__[Eubacterium]_rectale
otu851603	21.3582	20.6314	4.32896	4.76591	1.88003e-06	6.47566e-05	d__Bacteria	p__Firmicutes	c__Bacilli	o__Lactobacillales	f__Lactobacillaceae	g__Lactobacillus	s__Lactobacillus_acidophilus
otu180889	12.3518	22.7693	4.7947	4.74884	2.04582e-06	6.9502e-05	d__Bacteria	p__Firmicutes	c__Clostridia	o__Lachnospirales	f__Lachnospiraceae	g__Tyzzerella	s__Tyzzerella_sp.
otu1055711	9.81883	21.0113	4.44023	4.73203	2.22286e-06	7.50026e-05	d__Bacteria	p__Bacteroidota	c__Bacteroidia	o__Bacteroidales	f__Porphyromonadaceae	g__Porphyromonas	s__Porphyromonas_uenonis
otu298841	68.8074	25.2214	5.41435	4.65825	3.18912e-06	0.000104066	d__Bacteria	p__Bacteroidota	c__Bacteroidia	o__Bacteroidales	f__Prevotellaceae	g__Prevotella	s__Prevotella_copri
otu894445	1174.95	29.1423	6.2858	4.63622	3.54836e-06	0.000115032	d__Bacteria	p__Firmicutes	c__Bacilli	o__Staphylococcales	f__Staphylococcaceae	g__Staphylococcus	s__Staphylococcus_warneri
otu4405669	33.6356	23.2249	5.01104	4.63475	3.57364e-06	0.000115057	d__Bacteria	p__Firmicutes	c__Negativicutes	o__Veillonellales-Selenomonadales	f__Veillonellaceae	g__Dialister	s__Dialister_invisus
otu4342220	250.016	21.0538	4.54383	4.63349	3.59553e-06	0.000115057	d__Bacteria	p__Bacteroidota	c__Bacteroidia	o__Bacteroidales	f__Prevotellaceae	g__Prevotella	s__Prevotella_oris
otu725198	31.8337	23.9752	5.22271	4.59058	4.4202e-06	0.000139644	d__Bacteria	p__Firmicutes	c__Bacilli	o__Lactobacillales	f__Lactobacillaceae	g__Lactobacillus	s__Lactobacillus_ingluviei
otu294254	26.14	23.8504	5.29138	4.50742	6.56211e-06	0.000193739	d__Bacteria	p__Firmicutes	c__Bacilli	o__Lactobacillales	f__Streptococcaceae	g__Lactococcus	s__Lactococcus_garvieae
otu887641	859.46	6.34015	1.42407	4.45215	8.50164e-06	0.000242392	d__Bacteria	p__Proteobacteria	c__Gammaproteobacteria	o__Pasteurellales	f__Pasteurellaceae	g__Haemophilus	s__Haemophilus_parainfluenzae
otu127309	318.391	26.9233	6.07046	4.43513	9.20176e-06	0.000257857	d__Bacteria	p__Bacteroidota	c__Bacteroidia	o__Bacteroidales	f__Bacteroidaceae	g__Bacteroides	s__Bacteroides_cellulosilyticus
otu321875	25.9174	23.584	5.35687	4.40257	1.06976e-05	0.00029154	d__Bacteria	p__Bacteroidota	c__Bacteroidia	o__Bacteroidales	f__Bacteroidaceae	g__Bacteroides	s__Bacteroides_thetaiotaomicron
otu4405652	13.4454	22.6979	5.15796	4.40055	1.07977e-05	0.000292618	d__Bacteria	p__Firmicutes	c__Negativicutes	o__Veillonellales-Selenomonadales	f__Veillonellaceae	g__Dialister	s__Dialister_invisus
otu2078948	119.565	24.4819	5.57991	4.38751	1.14655e-05	0.000304112	d__Bacteria	p__Fusobacteriota	c__Fusobacteriia	o__Fusobacteriales	f__Fusobacteriaceae	g__Fusobacterium	s__Fusobacterium_ulcerans
otu513020	595.708	4.97844	1.13729	4.37747	1.20062e-05	0.000315084	d__Bacteria	p__Firmicutes	c__Negativicutes	o__Veillonellales-Selenomonadales	f__Veillonellaceae	g__Veillonella	s__Veillonella_dispar
otu329693	324.776	27.2922	6.2622	4.35825	1.31109e-05	0.000342262	d__Bacteria	p__Bacteroidota	c__Bacteroidia	o__Bacteroidales	f__Prevotellaceae	g__Prevotella	s__Prevotella_copri
otu4348607	874.074	28.6908	6.61679	4.33606	1.45061e-05	0.00037161	d__Bacteria	p__Bacteroidota	c__Bacteroidia	o__Bacteroidales	f__Prevotellaceae	g__Prevotella	s__Prevotellaceae_bacterium
otu349661	798.821	28.6248	6.61679	4.32608	1.51783e-05	0.000386073	d__Bacteria	p__Bacteroidota	c__Bacteroidia	o__Bacteroidales	f__Bacteroidaceae	g__Bacteroides	s__Bacteroides_uniformis
otu339599	158.909	26.273	6.10219	4.30551	1.66605e-05	0.000419473	d__Bacteria	p__Bacteroidota	c__Bacteroidia	o__Bacteroidales	f__Bacteroidaceae	g__Bacteroides	s__Bacteroides_fragilis
otu4443124	42.9203	24.6176	5.74813	4.28271	1.8463e-05	0.000460183	d__Bacteria	p__Bacteroidota	c__Bacteroidia	o__Bacteroidales	f__Bacteroidaceae	g__Bacteroides	s__Bacteroides_fragilis
otu1086722	1000.77	13.6204	3.18879	4.27135	1.94292e-05	0.000479447	d__Bacteria	p__Proteobacteria	c__Gammaproteobacteria	o__Pasteurellales	f__Pasteurellaceae	g__Haemophilus	s__Haemophilus_parainfluenzae
otu358239	33.3278	23.1964	5.46316	4.24597	2.17646e-05	0.00052404	d__Bacteria	p__Firmicutes	c__Negativicutes	o__Veillonellales-Selenomonadales	f__Veillonellaceae	g__Veillonella	s__Veillonella_ratti
otu1145671	30.7324	23.8126	5.61532	4.24065	2.22876e-05	0.000531474	d__Bacteria	p__Bacteroidota	c__Bacteroidia	o__Bacteroidales	f__Bacteroidaceae	g__Bacteroides	s__Bacteroides_plebeius
otu259097	40.7332	24.4713	5.77591	4.23679	2.26736e-05	0.000535748	d__Bacteria	p__Synergistota	c__Synergistia	o__Synergistales	f__Synergistaceae	g__Pyramidobacter	s__Pyramidobacter_piscolens
otu186788	1529.78	15.0403	3.55001	4.2367	2.26829e-05	0.000535748	d__Bacteria	p__Proteobacteria	c__Gammaproteobacteria	o__Enterobacterales	f__Enterobacteriaceae	g__Enterobacter	s__Citrobacter_europaeus
otu196481	98.81	22.28	5.29408	4.20847	2.57101e-05	0.000593127	d__Bacteria	p__Bacteroidota	c__Bacteroidia	o__Bacteroidales	f__Prevotellaceae	g__Prevotella	s__Prevotella_copri
otu366906	415.94	4.17451	0.994873	4.19602	2.71642e-05	0.000617959	d__Bacteria	p__Firmicutes	c__Clostridia	o__Lachnospirales	f__Lachnospiraceae	g__Lachnoclostridium	s__[Clostridium]_bolteae
otu364553	109.244	25.3239	6.06882	4.17279	3.00895e-05	0.000663306	d__Bacteria	p__Bacteroidota	c__Bacteroidia	o__Bacteroidales	f__Bacteroidaceae	g__Bacteroides	s__Bacteroides_plebeius
otu849162	418.553	27.5354	6.6168	4.16144	3.16251e-05	0.000691014	d__Bacteria	p__Bacteroidota	c__Bacteroidia	o__Bacteroidales	f__Bacteroidaceae	g__Bacteroides	s__Bacteroides_thetaiotaomicron
otu440546	477.589	11.0094	2.65216	4.15109	3.30895e-05	0.000713582	d__Bacteria	p__Proteobacteria	c__Gammaproteobacteria	o__Enterobacterales	f__Enterobacteriaceae	g__Enterobacter	s__Citrobacter_europaeus
otu348750	338.669	27.4471	6.6168	4.1481	3.35253e-05	0.00071985	d__Bacteria	p__Bacteroidota	c__Bacteroidia	o__Bacteroidales	f__Prevotellaceae	g__Prevotella	s__Prevotella_copri
otu180606	317.507	27.1977	6.58413	4.1308	3.61498e-05	0.000762992	d__Bacteria	p__Bacteroidota	c__Bacteroidia	o__Bacteroidales	f__Bacteroidaceae	g__Bacteroides	s__Bacteroides_ovatus
otu529771	108.775	27.268	6.61681	4.12103	3.7719e-05	0.000784592	d__Bacteria	p__Bacteroidota	c__Bacteroidia	o__Bacteroidales	f__Bacteroidaceae	g__Bacteroides	s__Bacteroides_coprocola
otu1062406	310.055	27.2384	6.6168	4.11655	3.84578e-05	0.000794794	d__Bacteria	p__Firmicutes	c__Bacilli	o__Staphylococcales	f__Staphylococcaceae	g__Staphylococcus	s__Staphylococcus_warneri
otu1950790	279.81	27.1827	6.6168	4.10813	3.98872e-05	0.000815487	d__Bacteria	p__Bacteroidota	c__Bacteroidia	o__Bacteroidales	f__Bacteroidaceae	g__Bacteroides	s__Bacteroides_ovatus
otu253954	15.8067	20.8805	5.08318	4.10776	3.99523e-05	0.000815487	d__Bacteria	p__Firmicutes	c__Bacilli	o__Lactobacillales	f__Lactobacillaceae	g__Lactobacillus	s__Lactobacillus_iners
otu846327	270.151	27.1296	6.6168	4.10011	4.12952e-05	0.000835505	d__Bacteria	p__Bacteroidota	c__Bacteroidia	o__Bacteroidales	f__Prevotellaceae	g__Prevotella	s__Prevotella_copri
otu301656	108.162	25.7333	6.29095	4.09053	4.30394e-05	0.000857055	d__Bacteria	p__Bacteroidota	c__Bacteroidia	o__Bacteroidales	f__Prevotellaceae	g__Prevotella	s__Trichuris_trichiura
otu4405360	47.364	22.3448	5.46208	4.0909	4.2971e-05	0.000857055	d__Bacteria	p__Bacteroidota	c__Bacteroidia	o__Bacteroidales	f__Porphyromonadaceae	g__Porphyromonas	s__Porphyromonas_asaccharolytica
otu4347155	246.544	26.9993	6.6168	4.08042	4.49552e-05	0.000884833	d__Bacteria	p__Bacteroidota	c__Bacteroidia	o__Bacteroidales	f__Prevotellaceae	g__Prevotella	s__Prevotella_copri
otu359717	234.901	26.9346	6.6168	4.07064	4.68846e-05	0.00091916	d__Bacteria	p__Bacteroidota	c__Bacteroidia	o__Bacteroidales	f__Bacteroidaceae	g__Bacteroides	s__Bacteroides_finegoldii
otu179598	176.248	26.2739	6.49072	4.04792	5.16746e-05	0.000989929	d__Bacteria	p__Bacteroidota	c__Bacteroidia	o__Bacteroidales	f__Bacteroidaceae	g__Bacteroides	s__Bacteroides_finegoldii
otu912721	206.79	26.7673	6.6168	4.04536	5.22432e-05	0.000996639	d__Bacteria	p__Firmicutes	c__Bacilli	o__Staphylococcales	f__Staphylococcaceae	g__Staphylococcus	s__Staphylococcus_warneri
otu336769	207.993	26.7452	6.6168	4.04201	5.29944e-05	0.00100514	d__Bacteria	p__Bacteroidota	c__Bacteroidia	o__Bacteroidales	f__Prevotellaceae	g__Prevotella	s__Prevotella_copri
otu177884	6.71507	20.1127	5.0242	4.00317	6.24987e-05	0.00113968	d__Bacteria	p__Firmicutes	c__Clostridia	o__Oscillospirales	f__Ruminococcaceae	g__Ruminococcus	s__Clostridiaceae_bacterium
otu343094	159.524	26.4036	6.6168	3.99038	6.59664e-05	0.00119414	d__Bacteria	p__Bacteroidota	c__Bacteroidia	o__Bacteroidales	f__Prevotellaceae	g__Prevotella	s__Trichuris_trichiura
otu1108020	147.696	26.3104	6.6168	3.97631	6.99935e-05	0.00124526	d__Bacteria	p__Cyanobacteria	c__Cyanobacteriia	o__Chloroplast	f__Chloroplast	g__Chloroplast	s__Punica_granatum
otu328690	147.672	26.2997	6.6168	3.97469	7.04707e-05	0.00124526	d__Bacteria	p__Bacteroidota	c__Bacteroidia	o__Bacteroidales	f__Bacteroidaceae	g__Bacteroides	s__Bacteroides_fragilis
otu4327034	159.428	26.2674	6.6168	3.96981	7.19302e-05	0.00126516	d__Bacteria	p__Bacteroidota	c__Bacteroidia	o__Bacteroidales	f__Prevotellaceae	g__Prevotella	s__Prevotella_copri
otu1614198	148.351	26.2389	6.6168	3.9655	7.32427e-05	0.00127468	d__Bacteria	p__Proteobacteria	c__Gammaproteobacteria	o__Enterobacterales	f__Enterobacteriaceae	g__Escherichia-Shigella	s__Escherichia_sp.
otu301645	11.8152	6.17154	1.55737	3.96279	7.40776e-05	0.0012847	d__Bacteria	p__Proteobacteria	c__Gammaproteobacteria	o__Enterobacterales	f__Enterobacteriaceae	g__Escherichia-Shigella	s__Escherichia_sp.
otu242988	4.72704	17.7239	4.48999	3.94742	7.89986e-05	0.00135582	d__Bacteria	p__Campilobacterota	c__Campylobacteria	o__Campylobacterales	f__Campylobacteraceae	g__Campylobacter	s__Campylobacter_showae
otu511560	122.186	26.0751	6.6168	3.94074	8.12299e-05	0.00137648	d__Bacteria	p__Bacteroidota	c__Bacteroidia	o__Bacteroidales	f__Bacteroidaceae	g__Bacteroides	s__Bacteroides_coprophilus
otu1983349	128.857	26.0666	6.6168	3.93946	8.16663e-05	0.00137648	d__Bacteria	p__Bacteroidota	c__Bacteroidia	o__Bacteroidales	f__Bacteroidaceae	g__Bacteroides	s__Bacteroides_thetaiotaomicron
otu363017	11.215	22.1862	5.63379	3.93805	8.21449e-05	0.00137648	d__Bacteria	p__Firmicutes	c__Clostridia	o__Lachnospirales	f__Lachnospiraceae	g__Agathobacter	s__[Eubacterium]_rectale
otu470879	40.923	23.8982	6.08277	3.92884	8.53572e-05	0.00141124	d__Bacteria	p__Proteobacteria	c__Gammaproteobacteria	o__Enterobacterales	f__Morganellaceae	g__Proteus	s__Proteus_penneri
otu197763	128.013	25.9546	6.6168	3.92252	8.76261e-05	0.00143916	d__Bacteria	p__Bacteroidota	c__Bacteroidia	o__Bacteroidales	f__Prevotellaceae	g__Prevotella	s__Prevotella_copri
otu301489	111.094	25.9058	6.6168	3.91516	9.03443e-05	0.00147057	d__Bacteria	p__Bacteroidota	c__Bacteroidia	o__Bacteroidales	f__Prevotellaceae	g__Prevotella	s__Trichuris_trichiura
otu321145	109.388	25.8992	6.6168	3.91415	9.07233e-05	0.00147057	d__Bacteria	p__Bacteroidota	c__Bacteroidia	o__Bacteroidales	f__Prevotellaceae	g__Prevotella	s__Prevotella_copri
otu4475684	101.035	25.7796	6.6168	3.89608	9.77613e-05	0.00156129	d__Bacteria	p__Proteobacteria	c__Gammaproteobacteria	o__Pasteurellales	f__Pasteurellaceae	g__Avibacterium	s__Avibacterium_paragallinarum
otu1029519	313.045	6.32789	1.62532	3.89331	9.88849e-05	0.00157202	d__Bacteria	p__Proteobacteria	c__Gammaproteobacteria	o__Pasteurellales	f__Pasteurellaceae	g__Haemophilus	s__Haemophilus_parainfluenzae
otu128952	93.3717	25.6634	6.6168	3.87851	0.000105097	0.00164963	d__Bacteria	p__Bacteroidota	c__Bacteroidia	o__Bacteroidales	f__Bacteroidaceae	g__Bacteroides	s__Bacteroides_thetaiotaomicron
otu215670	86.873	25.5489	6.6168	3.86121	0.000112827	0.00173796	d__Bacteria	p__Bacteroidota	c__Bacteroidia	o__Bacteroidales	f__Prevotellaceae	g__Prevotella	s__Prevotella_copri
otu4480777	15.3796	20.0565	5.1926	3.86251	0.000112228	0.00173796	d__Bacteria	p__Bacteroidota	c__Bacteroidia	o__Bacteroidales	f__Prevotellaceae	g__Prevotella	s__Prevotella_oris
otu325653	54.151	25.4466	6.61681	3.84574	0.000120187	0.00182054	d__Bacteria	p__Bacteroidota	c__Bacteroidia	o__Bacteroidales	f__Bacteroidaceae	g__Bacteroides	s__Bacteroides_uniformis
otu1126155	134.995	25.3615	6.61681	3.83289	0.000126647	0.00188639	d__Bacteria	p__Bacteroidota	c__Bacteroidia	o__Bacteroidales	f__Prevotellaceae	g__Prevotella	s__Prevotella_multisaccharivorax
otu297113	74.9348	25.3084	6.61681	3.82487	0.000130841	0.00192573	d__Bacteria	p__Bacteroidota	c__Bacteroidia	o__Bacteroidales	f__Prevotellaceae	g__Prevotella	s__Prevotella_copri
otu848950	152.288	25.2306	6.61681	3.81311	0.000137229	0.00200759	d__Bacteria	p__Bacteroidota	c__Bacteroidia	o__Bacteroidales	f__Prevotellaceae	g__Prevotella	s__Prevotellaceae_bacterium
otu332919	94.1363	25.1062	6.61681	3.79431	0.000148053	0.0021236	d__Bacteria	p__Firmicutes	c__Bacilli	o__Lactobacillales	f__Lactobacillaceae	g__Lactobacillus	s__Lactobacillus_agilis
otu185955	69.1121	25.1053	6.61681	3.79417	0.000148138	0.0021236	d__Bacteria	p__Bacteroidota	c__Bacteroidia	o__Bacteroidales	f__Bacteroidaceae	g__Bacteroides	s__Bacteroides_vulgatus
otu4437453	83.8261	25.0719	6.61681	3.78913	0.000151176	0.00214852	d__Bacteria	p__Bacteroidota	c__Bacteroidia	o__Bacteroidales	f__Prevotellaceae	g__Prevotella	s__Prevotella_stercorea
otu203890	57.3793	25.017	6.61681	3.78083	0.000156309	0.00220254	d__Bacteria	p__Bacteroidota	c__Bacteroidia	o__Bacteroidales	f__Prevotellaceae	g__Prevotella	s__Prevotella_copri
otu288573	57.1988	25.0062	6.61681	3.77919	0.000157342	0.00221081	d__Bacteria	p__Bacteroidota	c__Bacteroidia	o__Bacteroidales	f__Prevotellaceae	g__Prevotella	s__Prevotella_stercorea
otu847242	59.3646	24.9656	6.61681	3.77305	0.000161261	0.00225311	d__Bacteria	p__Bacteroidota	c__Bacteroidia	o__Bacteroidales	f__Bacteroidaceae	g__Bacteroides	s__Bacteroides_thetaiotaomicron
otu847023	29.587	22.0284	5.84769	3.76703	0.000165201	0.00230167	d__Bacteria	p__Bacteroidota	c__Bacteroidia	o__Bacteroidales	f__Bacteroidaceae	g__Bacteroides	s__Bacteroides_fragilis
otu1626804	57.2511	24.8077	6.61681	3.7492	0.000177403	0.00243708	d__Bacteria	p__Bacteroidota	c__Bacteroidia	o__Bacteroidales	f__Bacteroidaceae	g__Bacteroides	s__Bacteroides_stercoris
otu1008093	26.8311	24.7989	6.61683	3.74785	0.000178359	0.00243708	d__Bacteria	p__Firmicutes	c__Bacilli	o__Staphylococcales	f__Staphylococcaceae	g__Staphylococcus	s__Staphylococcus_warneri
otu849956	63.5515	23.2212	6.19244	3.74992	0.00017689	0.00243708	d__Bacteria	p__Firmicutes	c__Negativicutes	o__Veillonellales-Selenomonadales	f__Veillonellaceae	g__Dialister	s__Dialister_invisus
otu1144463	43.5185	24.7876	6.61681	3.74615	0.000179567	0.00244685	d__Bacteria	p__Firmicutes	c__Negativicutes	o__Veillonellales-Selenomonadales	f__Veillonellaceae	g__Veillonella	s__Veillonella_magna
otu368992	69.1322	24.5674	6.56482	3.74228	0.000182356	0.00247127	d__Bacteria	p__Proteobacteria	c__Gammaproteobacteria	o__Burkholderiales	f__Sutterellaceae	g__Sutterella	s__Sutterella_stercoricanis
otu449300	454.788	6.78439	1.81281	3.74247	0.000182223	0.00247127	d__Bacteria	p__Proteobacteria	c__Gammaproteobacteria	o__Enterobacterales	f__Enterobacteriaceae	g__Enterobacter	s__Citrobacter_europaeus
otu1898099	51.5834	24.7448	6.61681	3.73968	0.000184255	0.00247676	d__Bacteria	p__Bacteroidota	c__Bacteroidia	o__Bacteroidales	f__Bacteroidaceae	g__Bacteroides	s__Bacteroides_massiliensis
otu4443171	41.9349	24.7266	6.61681	3.73694	0.000186276	0.00248829	d__Bacteria	p__Bacteroidota	c__Bacteroidia	o__Bacteroidales	f__Bacteroidaceae	g__Bacteroides	s__Bacteroides_coprophilus
otu345899	48.8844	24.7101	6.61681	3.73444	0.000188131	0.00249422	d__Bacteria	p__Bacteroidota	c__Bacteroidia	o__Bacteroidales	f__Prevotellaceae	g__Prevotella	s__Prevotella_copri
otu4480189	45.5634	24.6923	6.61681	3.73175	0.000190153	0.00249512	d__Bacteria	p__Firmicutes	c__Bacilli	o__Lactobacillales	f__Lactobacillaceae	g__Lactobacillus	s__Lactobacillus_rhamnosus
otu568118	62.9338	24.6867	6.61681	3.7309	0.000190797	0.00249697	d__Bacteria	p__Bacteroidota	c__Bacteroidia	o__Bacteroidales	f__Prevotellaceae	g__Prevotella	s__Prevotella_copri
otu338200	2612.95	4.04208	1.08427	3.72794	0.000193052	0.00251984	d__Bacteria	p__Proteobacteria	c__Gammaproteobacteria	o__Enterobacterales	f__Enterobacteriaceae	g__Escherichia-Shigella	s__Escherichia_sp.
otu211393	6.32439	22.3534	5.99839	3.72658	0.000194098	0.00252683	d__Bacteria	p__Firmicutes	c__Clostridia	o__Lachnospirales	f__Lachnospiraceae	g__uncultured	s__Faecalimonas_umbilicata
otu4054304	242.616	4.46683	1.19929	3.72457	0.00019565	0.00253375	d__Bacteria	p__Firmicutes	c__Clostridia	o__Lachnospirales	f__Lachnospiraceae	g__Lachnoclostridium	s__[Clostridium]_bolteae
otu2272193	49.3622	22.005	5.91284	3.72156	0.000197993	0.00255741	d__Bacteria	p__Bacteroidota	c__Bacteroidia	o__Bacteroidales	f__Bacteroidaceae	g__Bacteroides	s__Bacteroides_fragilis
otu222433	87.3042	24.6155	6.61681	3.72015	0.000199108	0.00256513	d__Bacteria	p__Firmicutes	c__Negativicutes	o__Veillonellales-Selenomonadales	f__Veillonellaceae	g__Veillonella	s__Veillonella_ratti
otu337187	260.424	24.5928	6.6168	3.71672	0.000201823	0.00258001	d__Bacteria	p__Firmicutes	c__Negativicutes	o__Acidaminococcales	f__Acidaminococcaceae	g__Acidaminococcus	s__Acidaminococcus_fermentans
otu3229180	41.7055	24.5875	6.61681	3.71591	0.000202472	0.00258165	d__Bacteria	p__Proteobacteria	c__Alphaproteobacteria	o__Rickettsiales	f__Mitochondria	g__Mitochondria	s__Noccaea_caerulescens
otu289983	54.012	24.5388	6.61681	3.70856	0.000208443	0.00263786	d__Bacteria	p__Bacteroidota	c__Bacteroidia	o__Bacteroidales	f__Prevotellaceae	g__Prevotella	s__Prevotella_copri
otu3680332	13.6042	23.0773	6.22386	3.70787	0.000209008	0.00263786	d__Bacteria	p__Bacteroidota	c__Bacteroidia	o__Bacteroidales	f__Bacteroidaceae	g__Bacteroides	s__Bacteroides_thetaiotaomicron
otu298307	12331.4	3.67886	0.992885	3.70522	0.000211209	0.00265887	d__Bacteria	p__Proteobacteria	c__Gammaproteobacteria	o__Enterobacterales	f__Enterobacteriaceae	g__Escherichia-Shigella	s__Escherichia_sp.
otu139834	97.9675	24.4773	6.61681	3.69925	0.000216234	0.00270156	d__Bacteria	p__Firmicutes	c__Bacilli	o__Lactobacillales	f__Lactobacillaceae	g__Lactobacillus	s__Lactobacillus_gasseri
otu130228	37.1236	24.4355	6.61682	3.69294	0.000221677	0.00274194	d__Bacteria	p__Bacteroidota	c__Bacteroidia	o__Bacteroidales	f__Bacteroidaceae	g__Bacteroides	s__Bacteroides_plebeius
otu777794	19.2666	24.4267	6.61684	3.69159	0.000222854	0.00274965	d__Bacteria	p__Bacteroidota	c__Bacteroidia	o__Bacteroidales	f__Prevotellaceae	g__Prevotella	s__Prevotella_copri
otu4175875	185.109	24.4078	6.61682	3.68875	0.000225363	0.0027737	d__Bacteria	p__Proteobacteria	c__Gammaproteobacteria	o__Burkholderiales	f__Sutterellaceae	g__Sutterella	s__Sutterella_stercoricanis
otu318121	34.899	24.3299	6.61682	3.67698	0.000236012	0.00285517	d__Bacteria	p__Bacteroidota	c__Bacteroidia	o__Bacteroidales	f__Bacteroidaceae	g__Bacteroides	s__Bacteroides_uniformis
otu361882	104.448	24.3063	6.61681	3.67341	0.000239336	0.00287435	d__Bacteria	p__Bacteroidota	c__Bacteroidia	o__Bacteroidales	f__Bacteroidaceae	g__Bacteroides	s__Bacteroides_coprocola
otu3244992	142.302	5.54586	1.51392	3.66325	0.000249034	0.00296926	d__Bacteria	p__Firmicutes	c__Clostridia	o__Lachnospirales	f__Lachnospiraceae	g__Lachnoclostridium	s__[Clostridium]_bolteae
otu41229	16.9458	22.2616	6.08619	3.65772	0.000254468	0.00302677	d__Bacteria	p__Proteobacteria	c__Gammaproteobacteria	o__Burkholderiales	f__Sutterellaceae	g__Sutterella	s__Sutterellaceae_bacterium
otu4467884	37.9136	24.1904	6.61682	3.6559	0.000256283	0.00304106	d__Bacteria	p__Bacteroidota	c__Bacteroidia	o__Bacteroidales	f__Prevotellaceae	g__Prevotella	s__Prevotella_buccae
otu196979	26.0503	24.1677	6.61683	3.65246	0.000259742	0.00306014	d__Bacteria	p__Firmicutes	c__Clostridia	o__Lachnospirales	f__Lachnospiraceae	g__Agathobacter	s__[Eubacterium]_rectale
otu4437877	30.7597	24.1612	6.61682	3.65148	0.00026073	0.0030645	d__Bacteria	p__Bacteroidota	c__Bacteroidia	o__Flavobacteriales	f__Flavobacteriaceae	g__Capnocytophaga	s__Capnocytophaga_sputigena
otu113069	37.9365	24.1277	6.61682	3.64643	0.000265913	0.00308161	d__Bacteria	p__Bacteroidota	c__Bacteroidia	o__Bacteroidales	f__Bacteroidaceae	g__Bacteroides	s__Bacteroides_coprocola
otu316438	46.7495	24.076	6.61682	3.63861	0.000274117	0.00315199	d__Bacteria	p__Firmicutes	c__Bacilli	o__Lactobacillales	f__Lactobacillaceae	g__Lactobacillus	s__Lactobacillus_agilis
otu535702	968.962	6.66691	1.83626	3.63069	0.000282662	0.003223	d__Bacteria	p__Firmicutes	c__Bacilli	o__Lactobacillales	f__Enterococcaceae	g__Enterococcus	s__Enterococcus_durans
otu1045110	183.743	22.4837	6.20552	3.62318	0.000291008	0.00329829	d__Bacteria	p__Bacteroidota	c__Bacteroidia	o__Bacteroidales	f__Prevotellaceae	g__Prevotella	s__Prevotella_copri
otu365496	820.693	12.3578	3.41454	3.61916	0.000295556	0.00332416	d__Bacteria	p__Bacteroidota	c__Bacteroidia	o__Bacteroidales	f__Bacteroidaceae	g__Bacteroides	s__Bacteroides_plebeius
otu182798	40.4345	23.8978	6.61682	3.61168	0.000304222	0.00337571	d__Bacteria	p__Bacteroidota	c__Bacteroidia	o__Bacteroidales	f__Prevotellaceae	g__Prevotella	s__Prevotella_stercorea
otu4281168	9.83752	22.3649	6.2114	3.60062	0.000317457	0.00349884	d__Bacteria	p__Bacteroidota	c__Bacteroidia	o__Bacteroidales	f__Prevotellaceae	g__Prevotella	s__Prevotella_melaninogenica
otu4399311	16.9608	23.738	6.61685	3.5875	0.000333858	0.0035692	d__Bacteria	p__Proteobacteria	c__Gammaproteobacteria	o__Enterobacterales	f__Enterobacteriaceae	g__Escherichia-Shigella	s__Escherichia_sp.
otu1085984	47.9093	23.7377	6.61683	3.58748	0.000333893	0.0035692	d__Bacteria	p__Bacteroidota	c__Bacteroidia	o__Bacteroidales	f__Prevotellaceae	g__Prevotella	s__Trichuris_trichiura
otu184922	8.81237	20.5989	5.74669	3.58448	0.000337745	0.00359265	d__Bacteria	p__Firmicutes	c__Negativicutes	o__Veillonellales-Selenomonadales	f__Veillonellaceae	g__Dialister	s__Dialister_invisus
otu1135084	26.6886	23.6876	6.61683	3.57989	0.000343733	0.00364298	d__Bacteria	p__Bacteroidota	c__Bacteroidia	o__Bacteroidales	f__Bacteroidaceae	g__Bacteroides	s__Bacteroides_intestinalis
otu537734	12.6435	21.0823	5.89307	3.57747	0.000346933	0.00364573	d__Bacteria	p__Firmicutes	c__Bacilli	o__Lactobacillales	f__Lactobacillaceae	g__Lactobacillus	s__Lactobacillus_delbrueckii
otu4301001	45.3189	23.6335	6.61684	3.57172	0.00035465	0.00370622	d__Bacteria	p__Bacteroidota	c__Bacteroidia	o__Bacteroidales	f__Prevotellaceae	g__Prevotella	s__Prevotella_copri
otu369861	21.0451	23.6297	6.61684	3.57115	0.000355421	0.00370622	d__Bacteria	p__Desulfobacterota	c__Desulfovibrionia	o__Desulfovibrionales	f__Desulfovibrionaceae	g__Desulfovibrio	s__Desulfovibrio_piger
otu2875740	29.8049	23.5902	6.61684	3.56518	0.000363607	0.00377299	d__Bacteria	p__Bacteroidota	c__Bacteroidia	o__Bacteroidales	f__Bacteroidaceae	g__Bacteroides	s__Bacteroides_vulgatus
otu526690	18.9462	23.5159	6.61684	3.55395	0.000379487	0.00390509	d__Bacteria	p__Bacteroidota	c__Bacteroidia	o__Bacteroidales	f__Bacteroidaceae	g__Bacteroides	s__Bacteroides_coprophilus
otu4265589	6.31015	21.9807	6.1947	3.5483	0.00038772	0.00397333	d__Bacteria	p__Bacteroidota	c__Bacteroidia	o__Bacteroidales	f__Prevotellaceae	g__Prevotella	s__Prevotella_denticola
otu4225868	31.3777	23.4679	6.61684	3.5467	0.000390091	0.00398117	d__Bacteria	p__Bacteroidota	c__Bacteroidia	o__Bacteroidales	f__Bacteroidaceae	g__Bacteroides	s__Bacteroides_thetaiotaomicron
otu840259	18.3206	23.4642	6.61684	3.54613	0.000390938	0.00398163	d__Bacteria	p__Bacteroidota	c__Bacteroidia	o__Bacteroidales	f__Bacteroidaceae	g__Bacteroides	s__Bacteroides_coprocola
otu525880	18.0308	23.4389	6.61684	3.54231	0.000396636	0.00401493	d__Bacteria	p__Bacteroidota	c__Bacteroidia	o__Bacteroidales	f__Prevotellaceae	g__Prevotella	s__Trichuris_trichiura
otu308451	20.3482	23.4109	6.61684	3.53809	0.00040304	0.00407144	d__Bacteria	p__Desulfobacterota	c__Desulfovibrionia	o__Desulfovibrionales	f__Desulfovibrionaceae	g__Desulfovibrio	s__Desulfovibrio_fairfieldensis
otu977135	52.9013	23.3993	6.61681	3.53634	0.000405719	0.00408483	d__Bacteria	p__Firmicutes	c__Bacilli	o__Staphylococcales	f__Staphylococcaceae	g__Staphylococcus	s__Staphylococcus_warneri
otu3067225	150.849	23.3929	6.61684	3.53536	0.000407216	0.00408483	d__Bacteria	p__Bacteroidota	c__Bacteroidia	o__Bacteroidales	f__Bacteroidaceae	g__Bacteroides	s__Bacteroides_stercoris
otu238820	19.571	23.3738	6.61684	3.53247	0.000411704	0.0040963	d__Bacteria	p__Proteobacteria	c__Gammaproteobacteria	o__Enterobacterales	f__Pectobacteriaceae	g__Dickeya	s__Klebsiella_pneumoniae
otu206555	52.6432	23.2977	6.61685	3.52097	0.000429973	0.00423148	d__Bacteria	p__Bacteroidota	c__Bacteroidia	o__Bacteroidales	f__Bacteroidaceae	g__Bacteroides	s__Bacteroides_vulgatus
otu535359	16.1075	23.2834	6.61685	3.5188	0.000433503	0.00424465	d__Bacteria	p__Bacteroidota	c__Bacteroidia	o__Bacteroidales	f__Prevotellaceae	g__Prevotella	s__Prevotella_melaninogenica
otu589392	112.95	8.09292	2.30095	3.5172	0.000436125	0.00425822	d__Bacteria	p__Firmicutes	c__Bacilli	o__Lactobacillales	f__Enterococcaceae	g__Enterococcus	s__Enterococcus_durans
otu4183051	296.186	6.29288	1.79395	3.50783	0.000451773	0.00433423	d__Bacteria	p__Proteobacteria	c__Gammaproteobacteria	o__Enterobacterales	f__Pectobacteriaceae	g__Dickeya	s__Klebsiella_pneumoniae
otu4450659	16.9418	23.2051	6.61685	3.50698	0.000453229	0.0043398	d__Bacteria	p__Bacteroidota	c__Bacteroidia	o__Bacteroidales	f__Bacteroidaceae	g__Bacteroides	s__Bacteroides_fragilis
otu304929	21.4988	23.1942	6.61685	3.50532	0.000456053	0.00435843	d__Bacteria	p__Bacteroidota	c__Bacteroidia	o__Bacteroidales	f__Bacteroidaceae	g__Bacteroides	s__Bacteroides_ovatus
otu661252	314.389	5.78915	1.65334	3.50149	0.000462658	0.00438473	d__Bacteria	p__Proteobacteria	c__Gammaproteobacteria	o__Enterobacterales	f__Pectobacteriaceae	g__Dickeya	s__Klebsiella_pneumoniae
otu826042	18.1325	23.1355	6.61685	3.49646	0.00047148	0.00445436	d__Bacteria	p__Proteobacteria	c__Gammaproteobacteria	o__Enterobacterales	f__Morganellaceae	g__Proteus	s__bacterium_R49
otu4438116	15.8153	23.1148	6.61686	3.49332	0.000477061	0.00447989	d__Bacteria	p__Bacteroidota	c__Bacteroidia	o__Bacteroidales	f__Bacteroidaceae	g__Bacteroides	s__Bacteroides_thetaiotaomicron
otu24370	43.0179	23.1134	6.61686	3.49311	0.000477425	0.00447989	d__Bacteria	p__Firmicutes	c__Negativicutes	o__Veillonellales-Selenomonadales	f__Veillonellaceae	g__Megasphaera	s__Megasphaera_elsdenii
otu184059	13.9133	23.0709	6.61686	3.48668	0.000489055	0.00456819	d__Bacteria	p__Firmicutes	c__Negativicutes	o__Veillonellales-Selenomonadales	f__Veillonellaceae	g__Dialister	s__Dialister_invisus
otu525239	19.1598	23.0365	6.61686	3.48149	0.000498632	0.0046489	d__Bacteria	p__Bacteroidota	c__Bacteroidia	o__Bacteroidales	f__Prevotellaceae	g__Prevotella	s__Prevotella_copri
otu576536	90074.3	3.30999	0.951116	3.48011	0.000501209	0.00465542	d__Bacteria	p__Proteobacteria	c__Gammaproteobacteria	o__Enterobacterales	f__Enterobacteriaceae	g__Escherichia-Shigella	s__Escherichia_sp.
otu432284	414.56	9.16657	2.63474	3.47911	0.000503079	0.00466406	d__Bacteria	p__Cyanobacteria	c__Cyanobacteriia	o__Chloroplast	f__Chloroplast	g__Chloroplast	s__Punica_granatum
otu330083	4963.93	4.23961	1.22172	3.47021	0.000520059	0.00477684	d__Bacteria	p__Bacteroidota	c__Bacteroidia	o__Bacteroidales	f__Tannerellaceae	g__Parabacteroides	s__Parabacteroides_distasonis
otu579616	12.3688	22.9345	6.61686	3.46607	0.000528128	0.00478014	d__Bacteria	p__Synergistota	c__Synergistia	o__Synergistales	f__Synergistaceae	g__Pyramidobacter	s__Rarimicrobium_hominis
otu181853	10.0108	19.3151	5.56753	3.46924	0.000521942	0.00478014	d__Bacteria	p__Firmicutes	c__Clostridia	o__Lachnospirales	f__Lachnospiraceae	g__Anaerostipes	s__Anaerostipes_hadrus
otu338757	11.9997	22.8895	6.61687	3.45926	0.000541665	0.00487597	d__Bacteria	p__Firmicutes	c__Bacilli	o__Lactobacillales	f__Lactobacillaceae	g__Lactobacillus	s__Lactobacillus_mucosae
otu2654263	17.1841	22.8824	6.61684	3.4582	0.000543802	0.00488634	d__Bacteria	p__Proteobacteria	c__Gammaproteobacteria	o__Pasteurellales	f__Pasteurellaceae	g__Haemophilus	s__Haemophilus_parainfluenzae
otu3799781	45129.1	3.35553	0.970517	3.45747	0.000545275	0.00489071	d__Bacteria	p__Proteobacteria	c__Gammaproteobacteria	o__Enterobacterales	f__Enterobacteriaceae	g__Escherichia-Shigella	s__Escherichia_sp.
otu3237064	62.7661	22.8187	6.61687	3.44856	0.000563585	0.00498536	d__Bacteria	p__Bacteroidota	c__Bacteroidia	o__Bacteroidales	f__Bacteroidaceae	g__Bacteroides	s__Bacteroides_uniformis
otu2108564	47.2564	22.8146	6.61687	3.44794	0.000564874	0.00498536	d__Bacteria	p__Bacteroidota	c__Bacteroidia	o__Bacteroidales	f__Bacteroidaceae	g__Bacteroides	s__Bacteroides_uniformis
otu192392	5.79774	22.6921	6.61695	3.42939	0.000604937	0.0052456	d__Bacteria	p__Firmicutes	c__Clostridia	o__Lachnospirales	f__Lachnospiraceae	g__Roseburia	s__Roseburia_faecis
otu4347689	194.636	22.3806	6.54018	3.42202	0.000621584	0.00535253	d__Bacteria	p__Bacteroidota	c__Bacteroidia	o__Bacteroidales	f__Bacteroidaceae	g__Bacteroides	s__Bacteroides_thetaiotaomicron
otu199722	10.097	22.6134	6.61688	3.41753	0.000631917	0.00540398	d__Bacteria	p__Verrucomicrobiota	c__Verrucomicrobiae	o__Verrucomicrobiales	f__Akkermansiaceae	g__Akkermansia	s__Akkermansia_muciniphila
otu181467	11.387	22.5726	6.61688	3.41136	0.000646403	0.00549942	d__Bacteria	p__Firmicutes	c__Clostridia	o__Lachnospirales	f__Lachnospiraceae	g__Agathobacter	s__[Eubacterium]_rectale
otu1086029	9.98131	22.5211	6.61688	3.40359	0.000665072	0.00562928	d__Bacteria	p__Bacteroidota	c__Bacteroidia	o__Bacteroidales	f__Prevotellaceae	g__Prevotella	s__Prevotella_oris
otu4352404	280.902	5.08313	1.49369	3.40308	0.000666306	0.00563012	d__Bacteria	p__Proteobacteria	c__Gammaproteobacteria	o__Enterobacterales	f__Enterobacteriaceae	g__Escherichia-Shigella	s__Escherichia_sp.
otu306695	12.322	22.4556	6.61689	3.39367	0.000689621	0.00575845	d__Bacteria	p__Bacteroidota	c__Bacteroidia	o__Bacteroidales	f__Prevotellaceae	g__Prevotella	s__Prevotella_stercorea
otu4369269	65.6274	22.3958	6.6169	3.38463	0.000712731	0.00591161	d__Bacteria	p__Bacteroidota	c__Bacteroidia	o__Bacteroidales	f__Bacteroidaceae	g__Bacteroides	s__Bacteroides_thetaiotaomicron
otu3433887	8.3006	22.3777	6.6169	3.38191	0.000719846	0.00595531	d__Bacteria	p__Firmicutes	c__Negativicutes	o__Veillonellales-Selenomonadales	f__Selenomonadaceae	g__Megamonas	s__Megamonas_funiformis
otu342427	238.71	4.13412	1.2225	3.3817	0.0007204	0.00595531	d__Bacteria	p__Firmicutes	c__Negativicutes	o__Veillonellales-Selenomonadales	f__Veillonellaceae	g__Veillonella	s__Veillonella_dispar
otu416299	9.43407	22.3654	6.61689	3.38004	0.00072474	0.00598122	d__Bacteria	p__Proteobacteria	c__Gammaproteobacteria	o__Enterobacterales	f__Enterobacteriaceae	g__Enterobacter	s__Citrobacter_europaeus
otu2774252	17.1743	22.3379	6.6169	3.37589	0.000735781	0.00605207	d__Bacteria	p__Firmicutes	c__Negativicutes	o__Veillonellales-Selenomonadales	f__Veillonellaceae	g__Dialister	s__Dialister_invisus
otu294521	10.2364	22.3186	6.61689	3.37297	0.000743614	0.00607893	d__Bacteria	p__Bacteroidota	c__Bacteroidia	o__Bacteroidales	f__Prevotellaceae	g__Prevotella	s__Prevotella_copri
otu334729	7.80023	22.3089	6.61691	3.3715	0.00074761	0.00607893	d__Bacteria	p__Bacteroidota	c__Bacteroidia	o__Bacteroidales	f__Prevotellaceae	g__Prevotella	s__Prevotella_stercorea
otu493391	8.39833	22.2645	6.61691	3.36478	0.000766035	0.00620839	d__Bacteria	p__Firmicutes	c__Bacilli	o__Erysipelotrichales	f__Erysipelotrichaceae	g__Faecalitalea	s__Absiella_argi
otu4427907	11.1233	22.2482	6.61691	3.36232	0.000772901	0.00625382	d__Bacteria	p__Desulfobacterota	c__Desulfovibrionia	o__Desulfovibrionales	f__Desulfovibrionaceae	g__Desulfovibrio	s__Desulfovibrio_fairfieldensis
otu584541	41.3665	22.2397	6.6169	3.36104	0.0007765	0.00627055	d__Bacteria	p__Bacteroidota	c__Bacteroidia	o__Bacteroidales	f__Bacteroidaceae	g__Bacteroides	s__Bacteroides_uniformis
otu4333921	7.89429	22.2314	6.61691	3.35979	0.000780026	0.00627055	d__Bacteria	p__Bacteroidota	c__Bacteroidia	o__Bacteroidales	f__Marinifilaceae	g__Sanguibacteroides	s__Gabonibacter_massiliensis
otu190638	1053.81	10.0666	2.99571	3.36035	0.00077843	0.00627055	d__Bacteria	p__Bacteroidota	c__Bacteroidia	o__Bacteroidales	f__Bacteroidaceae	g__Bacteroides	s__Bacteroides_thetaiotaomicron
otu276742	8.0861	20.1577	6.0007	3.35922	0.000781618	0.00627318	d__Bacteria	p__Synergistota	c__Synergistia	o__Synergistales	f__Synergistaceae	g__Cloacibacillus	s__Cloacibacillus_evryensis
otu531139	6.87997	22.1997	6.61692	3.35499	0.000793682	0.00635972	d__Bacteria	p__Bacteroidota	c__Bacteroidia	o__Bacteroidales	f__Prevotellaceae	g__Prevotella	s__Prevotella_copri
otu320915	19.697	21.2947	6.36226	3.34703	0.000816816	0.00648225	d__Bacteria	p__Cyanobacteria	c__Vampirivibrionia	o__Gastranaerophilales	f__Gastranaerophilales	g__Gastranaerophilales	s__Clostridium_sp.
otu328617	19.6808	21.9718	6.61694	3.32053	0.000898456	0.00702893	d__Bacteria	p__Bacteroidota	c__Bacteroidia	o__Bacteroidales	f__Bacteroidaceae	g__Bacteroides	s__Bacteroides_uniformis
otu4469345	30.3608	21.7274	6.61694	3.28361	0.00102488	0.0079181	d__Bacteria	p__Firmicutes	c__Negativicutes	o__Acidaminococcales	f__Acidaminococcaceae	g__Acidaminococcus	s__Acidaminococcus_fermentans
otu4127493	8.17396	21.7052	6.6169	3.28026	0.00103711	0.00797533	d__Bacteria	p__Bacteroidota	c__Bacteroidia	o__Bacteroidales	f__Tannerellaceae	g__Parabacteroides	s__Parabacteroides_merdae
otu357383	5.87215	21.6484	6.61696	3.27165	0.0010692	0.008184	d__Bacteria	p__Actinobacteriota	c__Coriobacteriia	o__Coriobacteriales	f__Coriobacteriaceae	g__Collinsella	s__Collinsella_aerofaciens
otu4388215	26.7125	21.6162	6.61698	3.26677	0.00108782	0.00831372	d__Bacteria	p__Bacteroidota	c__Bacteroidia	o__Bacteroidales	f__Prevotellaceae	g__Prevotella	s__Prevotella_copri
otu3028550	8.89519	21.6034	6.61689	3.26489	0.00109507	0.0083434	d__Bacteria	p__Bacteroidota	c__Bacteroidia	o__Bacteroidales	f__Prevotellaceae	g__Prevotella	s__Trichuris_trichiura
otu997957	2099.46	3.64382	1.11602	3.26501	0.00109462	0.0083434	d__Bacteria	p__Proteobacteria	c__Gammaproteobacteria	o__Pasteurellales	f__Pasteurellaceae	g__Haemophilus	s__Haemophilus_parainfluenzae
otu4432270	596.515	9.52281	2.91919	3.26215	0.00110573	0.00841165	d__Bacteria	p__Firmicutes	c__Bacilli	o__Lactobacillales	f__Lactobacillaceae	g__Lactobacillus	s__Lactobacillus_mucosae
otu187460	233.293	4.11244	1.261	3.26124	0.00110925	0.00842551	d__Bacteria	p__Firmicutes	c__Clostridia	o__Lachnospirales	f__Lachnospiraceae	g__Lachnoclostridium	s__[Clostridium]_bolteae
otu4441615	125.958	4.9286	1.51574	3.25161	0.00114754	0.00867651	d__Bacteria	p__Firmicutes	c__Clostridia	o__Lachnospirales	f__Lachnospiraceae	g__Lachnoclostridium	s__bacterium_NLAE-zl-G121
otu158415	24.1181	21.3329	6.61702	3.22394	0.00126438	0.00948761	d__Bacteria	p__Proteobacteria	c__Gammaproteobacteria	o__Burkholderiales	f__Sutterellaceae	g__Sutterella	s__Sutturella_timonensis
otu1115121	7.01483	21.2971	6.61692	3.21858	0.00128829	0.00962338	d__Bacteria	p__Bacteroidota	c__Bacteroidia	o__Bacteroidales	f__Muribaculaceae	g__Muribaculaceae	s__Porphyromonadaceae_bacterium
otu304401	22.4724	21.1508	6.61705	3.19641	0.00139149	0.010363	d__Bacteria	p__Firmicutes	c__Clostridia	o__Lachnospirales	f__Lachnospiraceae	g__Agathobacter	s__[Eubacterium]_rectale
otu184926	12.7497	21.0528	6.61686	3.18169	0.0014642	0.0108719	d__Bacteria	p__Firmicutes	c__Clostridia	o__Lachnospirales	f__Lachnospiraceae	g__Agathobacter	s__[Eubacterium]_rectale
otu1733364	15.7632	21.0474	6.61706	3.18078	0.00146879	0.0108897	d__Bacteria	p__Bacteroidota	c__Bacteroidia	o__Bacteroidales	f__Bacteroidaceae	g__Bacteroides	s__Bacteroides_uniformis
otu705122	121.034	7.6305	2.40328	3.17504	0.00149816	0.0110909	d__Bacteria	p__Proteobacteria	c__Gammaproteobacteria	o__Enterobacterales	f__Enterobacteriaceae	g__Enterobacter	s__Citrobacter_europaeus
otu180857	7.0366	19.6517	6.28816	3.12519	0.00177688	0.0129432	d__Bacteria	p__Firmicutes	c__Clostridia	o__Oscillospirales	f__Ruminococcaceae	g__Ruminococcus	s__Clostridiaceae_bacterium
otu806866	814.953	9.69715	3.10293	3.12516	0.00177708	0.0129432	d__Bacteria	p__Cyanobacteria	c__Cyanobacteriia	o__Chloroplast	f__Chloroplast	g__Chloroplast	s__Punica_granatum
otu328063	2680.03	4.40671	1.4151	3.11406	0.00184529	0.0133921	d__Bacteria	p__Bacteroidota	c__Bacteroidia	o__Bacteroidales	f__Bacteroidaceae	g__Bacteroides	s__Bacteroides_dorei
otu708728	468.272	9.23647	2.97587	3.10379	0.00191056	0.0137939	d__Bacteria	p__Proteobacteria	c__Gammaproteobacteria	o__Enterobacterales	f__Enterobacteriaceae	g__Klebsiella	s__Klebsiella_oxytoca
otu516670	111.847	4.59844	1.49749	3.07077	0.0021351	0.0153036	d__Bacteria	p__Firmicutes	c__Negativicutes	o__Veillonellales-Selenomonadales	f__Veillonellaceae	g__Veillonella	s__Veillonella_dispar
otu553611	90.9338	6.24843	2.03616	3.06874	0.00214965	0.0153857	d__Bacteria	p__Actinobacteriota	c__Actinobacteria	o__Bifidobacteriales	f__Bifidobacteriaceae	g__Bifidobacterium	s__Bifidobacterium_dentium
otu185841	110.256	20.1861	6.61732	3.05049	0.00228471	0.016212	d__Bacteria	p__Bacteroidota	c__Bacteroidia	o__Bacteroidales	f__Bacteroidaceae	g__Bacteroides	s__Bacteroides_sartorii
otu166334	59.2985	20.1415	6.61733	3.04376	0.00233642	0.016508	d__Bacteria	p__Firmicutes	c__Negativicutes	o__Acidaminococcales	f__Acidaminococcaceae	g__Phascolarctobacterium	s__Ruminococcus_sp.
otu11298	71.0371	19.8932	6.61742	3.00619	0.00264544	0.0185069	d__Bacteria	p__Fusobacteriota	c__Fusobacteriia	o__Fusobacteriales	f__Leptotrichiaceae	g__Sneathia	s__Sneathia_sanguinegens
otu554303	40.4786	5.22893	1.73994	3.00524	0.00265373	0.0185387	d__Bacteria	p__Firmicutes	c__Clostridia	o__Lachnospirales	f__Lachnospiraceae	g__Lachnoclostridium	s__[Clostridium]_bolteae
otu844375	9.41336	19.8665	6.61743	3.00214	0.00268089	0.0187021	d__Bacteria	p__Bacteroidota	c__Bacteroidia	o__Bacteroidales	f__Bacteroidaceae	g__Bacteroides	s__Bacteroides_vulgatus
otu780970	38.3709	19.85	6.61743	2.99965	0.00270288	0.0188291	d__Bacteria	p__Bacteroidota	c__Bacteroidia	o__Bacteroidales	f__Bacteroidaceae	g__Bacteroides	s__Bacteroides_sartorii
otu187265	25.5458	19.5692	6.61756	2.95716	0.00310486	0.0213593	d__Bacteria	p__Firmicutes	c__Clostridia	o__Lachnospirales	f__Lachnospiraceae	g__Roseburia	s__Roseburia_inulinivorans
otu2246553	643.361	11.8236	4.01837	2.94239	0.00325689	0.0223742	d__Bacteria	p__Firmicutes	c__Clostridia	o__Clostridiales	f__Clostridiaceae	g__Clostridium_sensu_stricto_1	s__Clostridium_butyricum
otu390336	618.763	9.85659	3.35338	2.9393	0.00328956	0.0225674	d__Bacteria	p__Firmicutes	c__Bacilli	o__Staphylococcales	f__Staphylococcaceae	g__Staphylococcus	s__Staphylococcus_warneri
otu353782	119.577	19.4213	6.61765	2.93477	0.0033379	0.0228674	d__Bacteria	p__Bacteroidota	c__Bacteroidia	o__Bacteroidales	f__Bacteroidaceae	g__Bacteroides	s__Bacteroides_sartorii
otu151623	10.4427	19.3476	6.61769	2.92362	0.00345992	0.0236706	d__Bacteria	p__Firmicutes	c__Negativicutes	o__Veillonellales-Selenomonadales	f__Veillonellaceae	g__Megasphaera	s__Megasphaera_hexanoica
otu162430	16.3221	19.3379	6.6177	2.92215	0.00347625	0.0237496	d__Bacteria	p__Firmicutes	c__Negativicutes	o__Veillonellales-Selenomonadales	f__Veillonellaceae	g__Dialister	s__Dialister_invisus
otu513445	300.759	6.23463	2.13847	2.91547	0.00355152	0.0241971	d__Bacteria	p__Bacteroidota	c__Bacteroidia	o__Bacteroidales	f__Bacteroidaceae	g__Bacteroides	s__Bacteroides_fragilis
otu359954	4247.85	9.05955	3.11392	2.90937	0.00362154	0.0246404	d__Bacteria	p__Firmicutes	c__Negativicutes	o__Veillonellales-Selenomonadales	f__Veillonellaceae	g__Veillonella	s__Veillonella_ratti
otu150050	12.5836	19.0802	6.61785	2.88315	0.00393721	0.0266783	d__Bacteria	p__Firmicutes	c__Clostridia	o__Oscillospirales	f__Ruminococcaceae	g__Ruminococcus	s__Ruminococcus_bicirculans
otu409786	10.1957	18.9955	6.6179	2.87032	0.00410051	0.0277092	d__Bacteria	p__Firmicutes	c__Clostridia	o__Lachnospirales	f__Lachnospiraceae	g__Agathobacter	s__[Eubacterium]_rectale
otu2680244	3.97307	18.885	6.61793	2.85362	0.00432245	0.02909	d__Bacteria	p__Firmicutes	c__Clostridia	o__Lachnospirales	f__Lachnospiraceae	g__Agathobacter	s__[Eubacterium]_rectale
otu110221	74.1977	5.94184	2.08671	2.84747	0.00440676	0.0295372	d__Bacteria	p__Firmicutes	c__Clostridia	o__Lachnospirales	f__Lachnospiraceae	g__Lachnoclostridium	s__[Clostridium]_scindens
otu370105	22.63	18.7886	6.61803	2.83901	0.00452542	0.0302508	d__Bacteria	p__Bacteroidota	c__Bacteroidia	o__Bacteroidales	f__Bacteroidaceae	g__Bacteroides	s__Bacteroides_plebeius
otu2271511	63.5485	18.731	6.61808	2.83027	0.00465089	0.0309643	d__Bacteria	p__Firmicutes	c__Negativicutes	o__Veillonellales-Selenomonadales	f__Veillonellaceae	g__Dialister	s__Dialister_invisus
otu363914	36.8569	5.64992	1.9988	2.82666	0.00470369	0.0312738	d__Bacteria	p__Firmicutes	c__Clostridia	o__Lachnospirales	f__Lachnospiraceae	g__Lachnoclostridium	s__[Clostridium]_bolteae
otu210303	13.2264	4.2074	1.4902	2.82337	0.00475211	0.0315535	d__Bacteria	p__Bacteroidota	c__Bacteroidia	o__Bacteroidales	f__Marinifilaceae	g__Odoribacter	s__Odoribacter_splanchnicus
otu968675	158.634	3.4726	1.23567	2.81029	0.00494966	0.0326467	d__Bacteria	p__Proteobacteria	c__Gammaproteobacteria	o__Pasteurellales	f__Pasteurellaceae	g__Haemophilus	s__Haemophilus_parainfluenzae
otu1033552	5.87229	16.5953	5.91439	2.80592	0.00501738	0.0330055	d__Bacteria	p__Firmicutes	c__Bacilli	o__Lactobacillales	f__Lactobacillaceae	g__Lactobacillus	s__Lactobacillus_iners
otu856569	6.80742	18.5462	6.61822	2.80229	0.00507412	0.0332905	d__Bacteria	p__Proteobacteria	c__Gammaproteobacteria	o__Pasteurellales	f__Pasteurellaceae	g__Haemophilus	s__Haemophilus_parainfluenzae
otu1550603	185.583	4.32173	1.54535	2.79661	0.00516422	0.0338369	d__Bacteria	p__Proteobacteria	c__Gammaproteobacteria	o__Enterobacterales	f__Enterobacteriaceae	g__Escherichia-Shigella	s__Escherichia_sp.
otu4459634	1098.69	12.5944	4.50724	2.79425	0.00520205	0.033995	d__Bacteria	p__Firmicutes	c__Clostridia	o__Clostridiales	f__Clostridiaceae	g__Clostridium_sensu_stricto_1	s__Clostridium_butyricum
otu502960	8.63778	18.3832	6.61832	2.77763	0.00547575	0.0355029	d__Bacteria	p__Bacteroidota	c__Bacteroidia	o__Bacteroidales	f__Prevotellaceae	g__Alloprevotella	s__Alloprevotella_tannerae
otu335123	16.6095	18.3712	6.61827	2.77583	0.00550615	0.0356534	d__Bacteria	p__Bacteroidota	c__Bacteroidia	o__Bacteroidales	f__Bacteroidaceae	g__Bacteroides	s__Bacteroides_sartorii
otu301578	18.1676	18.2965	6.61831	2.76453	0.00570043	0.0367674	d__Bacteria	p__Bacteroidota	c__Bacteroidia	o__Bacteroidales	f__Bacteroidaceae	g__Bacteroides	s__Bacteroides_sartorii
otu178928	3.53829	18.289	6.6184	2.76336	0.005721	0.0368522	d__Bacteria	p__Firmicutes	c__Clostridia	o__Lachnospirales	f__Lachnospiraceae	g__Roseburia	s__Roseburia_intestinalis
otu715913	27.7015	18.2374	6.61845	2.75554	0.00585952	0.037598	d__Bacteria	p__Fusobacteriota	c__Fusobacteriia	o__Fusobacteriales	f__Leptotrichiaceae	g__Sneathia	s__Sneathia_sanguinegens
otu570230	13.3589	18.1069	6.61847	2.73582	0.00622256	0.0396708	d__Bacteria	p__Bacteroidota	c__Bacteroidia	o__Bacteroidales	f__Tannerellaceae	g__Parabacteroides	s__Parabacteroides_gordonii
otu4448331	3501.86	3.6459	1.33916	2.72253	0.00647846	0.0410858	d__Bacteria	p__Proteobacteria	c__Gammaproteobacteria	o__Enterobacterales	f__Enterobacteriaceae	g__Escherichia-Shigella	s__Escherichia_sp.
otu14273	103.71	9.82406	3.61216	2.71972	0.00653377	0.0412834	d__Bacteria	p__Firmicutes	c__Clostridia	o__Peptostreptococcales-Tissierellales	f__Peptostreptococcales-Tissierellales	g__Parvimonas	s__Parvimonas_micra
otu1896944	65.3157	7.03589	2.59373	2.71265	0.00667473	0.0420669	d__Bacteria	p__Firmicutes	c__Clostridia	o__Lachnospirales	f__Lachnospiraceae	g__Lachnoclostridium	s__[Clostridium]_bolteae
otu4430728	2377.07	7.42674	2.73958	2.7109	0.0067101	0.0421826	d__Bacteria	p__Bacteroidota	c__Bacteroidia	o__Bacteroidales	f__Prevotellaceae	g__Prevotella	s__Prevotella_buccae
otu4323264	999.988	10.8316	4.01288	2.6992	0.00695064	0.0435843	d__Bacteria	p__Firmicutes	c__Clostridia	o__Clostridiales	f__Clostridiaceae	g__Clostridium_sensu_stricto_1	s__Clostridium_butyricum
otu2112006	44.4167	17.7777	6.61875	2.68596	0.00723219	0.0450649	d__Bacteria	p__Bacteroidota	c__Bacteroidia	o__Bacteroidales	f__Marinifilaceae	g__Odoribacter	s__Odoribacter_laneus
otu3173561	60.1861	5.17206	1.93217	2.67682	0.00743248	0.0462548	d__Bacteria	p__Firmicutes	c__Clostridia	o__Clostridiales	f__Clostridiaceae	g__Clostridium_sensu_stricto_1	s__Clostridium_paraputrificum
otu189559	47.2012	6.31877	2.36187	2.67532	0.0074658	0.0463459	d__Bacteria	p__Firmicutes	c__Clostridia	o__Lachnospirales	f__Lachnospiraceae	g__uncultured	s__Faecalimonas_umbilicata
otu470241	171.418	17.6534	6.6188	2.66716	0.00764949	0.0474268	d__Bacteria	p__Firmicutes	c__Negativicutes	o__Veillonellales-Selenomonadales	f__Veillonellaceae	g__Dialister	s__Dialister_invisus
otu367320	1091.6	11.0477	4.14345	2.6663	0.00766909	0.0474415	d__Bacteria	p__Bacteroidota	c__Bacteroidia	o__Bacteroidales	f__Bacteroidaceae	g__Bacteroides	s__Bacteroides_plebeius
otu3100353	65.3553	6.07001	2.27664	2.66622	0.00767099	0.0474415	d__Bacteria	p__Firmicutes	c__Clostridia	o__Lachnospirales	f__Lachnospiraceae	g__Lachnoclostridium	s__[Clostridium]_bolteae
otu336228	3333.95	4.59591	1.72927	2.65772	0.00786706	0.0484728	d__Bacteria	p__Firmicutes	c__Negativicutes	o__Veillonellales-Selenomonadales	f__Veillonellaceae	g__Dialister	s__Dialister_invisus

## Sheet: Negative
OTU	baseMean	log2FoldChange	lfcSE	stat	pvalue	padj	domain	phylum	class	order	family	genus	species
otu553352	24805.2	-9.60016	1.75767	-5.46186	4.71159e-08	2.08656e-06	d__Bacteria	p__Firmicutes	c__Bacilli	o__Lactobacillales	f__Lactobacillaceae	g__Lactobacillus	s__Lactobacillus_gasseri
otu578653	2309.99	-9.15086	2.04262	-4.47997	7.46539e-06	0.00021654	d__Bacteria	p__Firmicutes	c__Bacilli	o__Lactobacillales	f__Lactobacillaceae	g__Lactobacillus	s__Lactobacillus_acidophilus
otu294573	12.3913	-28.9944	6.59299	-4.39776	1.09373e-05	0.000293171	d__Bacteria	p__Bacteroidota	c__Bacteroidia	o__Bacteroidales	f__Prevotellaceae	g__Prevotella	s__Trichuris_trichiura
otu188128	317.487	-4.87335	1.12187	-4.34395	1.39945e-05	0.000361524	d__Bacteria	p__Firmicutes	c__Clostridia	o__Lachnospirales	f__Lachnospiraceae	g__Anaerostipes	s__Anaerostipes_hadrus
otu864573	1729.05	-9.58445	2.24661	-4.26618	1.98847e-05	0.000488258	d__Bacteria	p__Firmicutes	c__Bacilli	o__Lactobacillales	f__Lactobacillaceae	g__Lactobacillus	s__Lactobacillus_gasseri
otu326482	4.53074	-27.5322	6.59319	-4.17585	2.96874e-05	0.000663306	d__Bacteria	p__Bacteroidota	c__Bacteroidia	o__Bacteroidales	f__Prevotellaceae	g__Prevotella	s__Prevotella_copri
otu364584	9.77421	-27.287	6.59313	-4.13871	3.49266e-05	0.000743503	d__Bacteria	p__Bacteroidota	c__Bacteroidia	o__Bacteroidales	f__Prevotellaceae	g__Prevotella	s__Prevotella_stercorea
otu2280817	3.01843	-27.2092	6.59335	-4.12676	3.67903e-05	0.000773219	d__Bacteria	p__Bacteroidota	c__Bacteroidia	o__Bacteroidales	f__Prevotellaceae	g__Prevotella	s__Trichuris_trichiura
otu313977	4.86331	-27.1035	6.59318	-4.11084	3.94231e-05	0.000811363	d__Bacteria	p__Actinobacteriota	c__Coriobacteriia	o__Coriobacteriales	f__Coriobacteriaceae	g__Collinsella	s__Collinsella_aerofaciens
otu2137001	4.89994	-26.9379	6.59322	-4.0857	4.39435e-05	0.000868366	d__Bacteria	p__Bacteroidota	c__Bacteroidia	o__Bacteroidales	f__Bacteroidaceae	g__Bacteroides	s__Bacteroides_vulgatus
otu4468477	2.11634	-26.486	6.59355	-4.01695	5.89563e-05	0.00108305	d__Bacteria	p__Bacteroidota	c__Bacteroidia	o__Bacteroidales	f__Bacteroidaceae	g__Bacteroides	s__Bacteroides_stercoris
otu180903	1.61364	-26.2137	6.59377	-3.97552	7.0225e-05	0.00124526	d__Bacteria	p__Firmicutes	c__Clostridia	o__Lachnospirales	f__Lachnospiraceae	g__Dorea	s__Dorea_formicigenerans
otu124251	142.682	-10.6926	2.84285	-3.76124	0.000169072	0.00234901	d__Bacteria	p__Cyanobacteria	c__Cyanobacteriia	o__Chloroplast	f__Chloroplast	g__Chloroplast	s__Punica_granatum
otu456393	683.75	-9.92624	2.67189	-3.71507	0.000203148	0.00258363	d__Bacteria	p__Firmicutes	c__Bacilli	o__Lactobacillales	f__Lactobacillaceae	g__Lactobacillus	s__Lactobacillus_acidophilus
otu3882669	6.12028	-24.3756	6.5949	-3.69614	0.000218905	0.00272416	d__Bacteria	p__Bacteroidota	c__Bacteroidia	o__Bacteroidales	f__Bacteroidaceae	g__Bacteroides	s__Bacteroides_ovatus
otu4388007	293.453	-16.2069	5.16773	-3.13618	0.00171165	0.0125403	d__Bacteria	p__Bacteroidota	c__Bacteroidia	o__Bacteroidales	f__Prevotellaceae	g__Prevotella	s__Prevotellaceae_bacterium
otu3783638	35.0578	-20.574	6.6073	-3.11382	0.00184681	0.0133921	d__Bacteria	p__Bacteroidota	c__Bacteroidia	o__Bacteroidales	f__Bacteroidaceae	g__Bacteroides	s__Bacteroides_ovatus
otu869840	21.3036	-19.5783	6.61569	-2.95937	0.00308265	0.021236	d__Bacteria	p__Bacteroidota	c__Bacteroidia	o__Bacteroidales	f__Prevotellaceae	g__Alloprevotella	s__Prevotellaceae_bacterium
